# Supplementary material for: Species delimitation using morphology, morphometrics, and molecules: definition of the Ophion scutellaris Thomson species group, with descriptions of six new species (Hymenoptera, Ichneumonidae)
Source: Zookeys. 2014 Dec 10;(462):59–114. doi: 10.3897/zookeys.462.8229 (PMC4284433; doi:10.3897/zookeys.462.8229)
Supplement: XML Treatment for Ophion keala [file zookeys.462.8229-treatment1.xml]

<!DOCTYPE tp:taxon-treatment
  PUBLIC "-//TaxonX//DTD Taxonomic Treatment Publishing DTD v0 20100105//EN" "tax-treatment-NSO.dtd">
<tp:taxon-treatment xmlns:tp="http://www.plazi.org/taxpub"><tp:treatment-meta><kwd-group><label>Taxon classification</label><kwd><named-content content-type="kingdom">Animalia</named-content></kwd><kwd><named-content content-type="order">Hymenoptera</named-content></kwd><kwd><named-content content-type="family">Ichneumonidae</named-content></kwd></kwd-group><mixed-citation publication-type="journal"><person-group><name><surname>Schwarzfeld</surname><given-names>Marla D.</given-names></name><name><surname>Sperling</surname><given-names>Felix A. H.</given-names></name></person-group><article-title>Species delimitation using morphology, morphometrics, and molecules: definition of the <italic><tp:taxon-name><tp:taxon-name-part taxon-name-part-type="genus">Ophion</tp:taxon-name-part> <tp:taxon-name-part taxon-name-part-type="species">scutellaris</tp:taxon-name-part></tp:taxon-name></italic> Thomson species group, with descriptions of six new species (<tp:taxon-name><tp:taxon-name-part taxon-name-part-type="order">Hymenoptera</tp:taxon-name-part></tp:taxon-name>, <tp:taxon-name><tp:taxon-name-part taxon-name-part-type="family">Ichneumonidae</tp:taxon-name-part></tp:taxon-name>)</article-title><source>Zookeys</source><day>10</day><month>12</month><year>2014</year><volume>2014</volume><issue>462</issue><fpage>59</fpage><lpage>114</lpage><pub-id pub-id-type="doi">10.3897/zookeys.462.8229</pub-id></mixed-citation></tp:treatment-meta><tp:nomenclature><tp:taxon-name>
                            <tp:taxon-name-part taxon-name-part-type="genus">Ophion</tp:taxon-name-part>
                            <tp:taxon-name-part taxon-name-part-type="species">keala</tp:taxon-name-part>
                            <object-id xmlns:xlink="http://www.w3.org/1999/xlink" content-type="zoobank" xlink:type="simple">http://zoobank.org/A4509217-2C71-4FB4-AED4-D81BF3344DA5</object-id>
                        </tp:taxon-name><tp:taxon-authority>Schwarzfeld</tp:taxon-authority><tp:taxon-status xmlns:xlink="http://www.w3.org/1999/xlink" xlink:type="simple">sp. n.</tp:taxon-status><xref ref-type="fig" rid="F12">Figures 10a</xref><xref ref-type="fig" rid="F13">, 11a</xref><xref ref-type="fig" rid="F14">; Plate 1</xref></tp:nomenclature><tp:treatment-sec sec-type="Type material"><title>Type material.</title><p>Holotype: ♀ (MS2249, DNA3965, GenBank <ext-link xmlns:xlink="http://www.w3.org/1999/xlink" ext-link-type="gen" xlink:href="KF594539" xlink:type="simple">KF594539</ext-link>, <ext-link xmlns:xlink="http://www.w3.org/1999/xlink" ext-link-type="gen" xlink:href="KF615948" xlink:type="simple">KF615948</ext-link>) CAN: AB: Porcupine Hills, Skyline Rd; <named-content xmlns:xlink="http://www.w3.org/1999/xlink" content-type="dwc:verbatimCoordinates" xlink:type="simple">49.972 -114.087</named-content>; 29 v 2008; UV trap; J.Dombroskie, J.Walker (CNC)</p><p>Paratypes: 7 ♀♀, 1 ♂. CAN: AB: 2 ♀♀ (MS2244, DNA3980, GenBank <ext-link xmlns:xlink="http://www.w3.org/1999/xlink" ext-link-type="gen" xlink:href="KF594552" xlink:type="simple">KF594552</ext-link>, <ext-link xmlns:xlink="http://www.w3.org/1999/xlink" ext-link-type="gen" xlink:href="KF615947" xlink:type="simple">KF615947</ext-link>; MS2238, DNA3960, GenBank <ext-link xmlns:xlink="http://www.w3.org/1999/xlink" ext-link-type="gen" xlink:href="KF594534" xlink:type="simple">KF594534</ext-link>, <ext-link xmlns:xlink="http://www.w3.org/1999/xlink" ext-link-type="gen" xlink:href="KF615950" xlink:type="simple">KF615950</ext-link>) Same data as holotype (CNC); 1 ♂, 1 ♀ (MS2235, DNA3904, GenBank <ext-link xmlns:xlink="http://www.w3.org/1999/xlink" ext-link-type="gen" xlink:href="KF594480" xlink:type="simple">KF594480</ext-link>, 615945; MS2237) Same data as holotype except date 28 v 2008 (CNC); 1 ♀ (MS8647, DNA6515, GenBank <ext-link xmlns:xlink="http://www.w3.org/1999/xlink" ext-link-type="gen" xlink:href="KF594730" xlink:type="simple">KF594730</ext-link>, <ext-link xmlns:xlink="http://www.w3.org/1999/xlink" ext-link-type="gen" xlink:href="KF615943" xlink:type="simple">KF615943</ext-link>, <ext-link xmlns:xlink="http://www.w3.org/1999/xlink" ext-link-type="gen" xlink:href="KF616332" xlink:type="simple">KF616332</ext-link>) Porcupine Hills, Skyline Rd, <named-content xmlns:xlink="http://www.w3.org/1999/xlink" content-type="dwc:verbatimCoordinates" xlink:type="simple">49.972 -114.087</named-content>, 15 vi 2009, UV trap J.Dombroskie, B.Brunet (CNC); 1 ♀ (MS7801, DNA7327, GenBank <ext-link xmlns:xlink="http://www.w3.org/1999/xlink" ext-link-type="gen" xlink:href="KF594917" xlink:type="simple">KF594917</ext-link>, <ext-link xmlns:xlink="http://www.w3.org/1999/xlink" ext-link-type="gen" xlink:href="KF615946" xlink:type="simple">KF615946</ext-link>) 62 km WNW of Dixonville, Mixedwood retention patch in clearcut, Site 7, <named-content xmlns:xlink="http://www.w3.org/1999/xlink" content-type="dwc:verbatimCoordinates" xlink:type="simple">56.685 -118.641</named-content>, 26 v 2008, UV trap, B.Bodeux (CNC); 1 ♀ (MS7912, DNA7324, GenBank <ext-link xmlns:xlink="http://www.w3.org/1999/xlink" ext-link-type="gen" xlink:href="KF594914" xlink:type="simple">KF594914</ext-link>, <ext-link xmlns:xlink="http://www.w3.org/1999/xlink" ext-link-type="gen" xlink:href="KF615944" xlink:type="simple">KF615944</ext-link>) 62 km WNW of Dixonville, Mixedwood retention patch in clearcut, Site 4, <named-content xmlns:xlink="http://www.w3.org/1999/xlink" content-type="dwc:verbatimCoordinates" xlink:type="simple">56.684 -118.644</named-content>, 7 vi 2008, UV trap, B.Bodeux (CNC); 1 ♀ (MS7746) 54 km NW of Dixonville, Mixedwood forest, <named-content xmlns:xlink="http://www.w3.org/1999/xlink" content-type="dwc:verbatimCoordinates" xlink:type="simple">56.86 -118.31</named-content>, 11 vi 2007, UV trap, B.Bodeux (CNC).</p></tp:treatment-sec><tp:treatment-sec sec-type="Etymology"><title>Etymology.</title><p>The name for this species is derived from <italic>keala</italic>, the Hawaiian word for path, as this large and distinctive species presents a rare clear path within the morphologically homogeneous jungle that is <italic><tp:taxon-name><tp:taxon-name-part taxon-name-part-type="genus">Ophion</tp:taxon-name-part></tp:taxon-name></italic>. It is a noun in apposition - and is also the name of the species author’s daughter.</p></tp:treatment-sec><tp:treatment-sec sec-type="Diagnosis"><title>Diagnosis.</title><p>♀: Wing L: 18.6–19.7 mm, Flag: 69–73; ♂: Wing L: 16.2 mm, Flag: 65; Very large species, uniformly dark reddish-orange with interocellar area often darker; hind femur long and slender (FW/FH: 8.4–11.6), scutellum strongly carinate.</p></tp:treatment-sec><tp:treatment-sec sec-type="Description"><title>Description.</title><p><bold>Head:</bold> <italic>Female</italic>: Eyes convergent in frontal view; stemmaticum weakly raised, sulci surrounding stemmaticum complete; IOD/OL: 0.27–0.44; OOD/OL: 0.11–0.22; occipital carina rounded, often very slightly wavy, with a very small peak in the centre; OC/OL: 0.42–0.68; temple receding, approximately equal to width of eye in lateral view; CH/CAW: 0.52–0.63, coriaceous with evenly distributed medium-sized punctures, separated by approximately 1–2× their diameter, punctures smaller basally; face weakly coriaceous, with small punctures separated by 1–2× their diameter, closer on sides than in centre; FW/FH: 1.24–1.49; antennae with 69–73 flagellomeres; F1: 3.56–4.50; F20: 1.54–2.24; MS/MW: 0.33–0.47; GI/MW: 0.46–0.69; <italic>Male</italic>: Same, except: Eyes more weakly convergent, OOD/OL: 0.44; OC/OL: 0.81; flagellomeres: 65.</p><p><bold>Mesosoma:</bold> Mesoscutum polished, evenly punctate with minute punctures separated 1–2× their diameter; mesopleuron coriaceous, densely punctate with small to medium-sized relatively shallow punctures, separated by approximately their diameter; subpolished with minute punctures separated by 2–3× their diameter above mesopleural fovea; epicnemial carina with pleurosternal angle obtuse, distinctly so in male, rounded (see variation); SL/SW: 1.47–1.76, lateral carinae strong along almost entire length of scutellum, slightly weaker in male; metapleuron strongly coriaceous, punctures approximately equal to those of posterior corner of mesopleuron, equally or slightly less dense.</p><p><bold>Propodeum:</bold> ATC strong, very slightly arched above ASu; PTC weak to absent along ASu, represented by small crests at MLC, obsolete to absent along AD, very strong along AJC where it is expanded as a flange; MLC obsolete, absent to very faintly represented by parallel or slightly convergent wrinkles along ASu, present as a series of stronger convergent wrinkles along AP; LLC weak to obsolete along AJC, otherwise absent; PC strong, connected to spiracle by a very weak to obsolete carina; spiracular area sloping, subpolished with minute shallow punctures separated by 1–2× their diameter; posterior area weakly wavy-wrinkled with minute punctures to PTC, then more distinctly wrinkled to apex.</p><p><bold>Wings:</bold> <italic>Female</italic>: Wing L: 18.6–19.7 mm, CI: 0.54–0.70, AI: 1.42–2.01, SDI: 1.13–1.27, ICI: 0.61–0.93; wings slightly brownish with black veins, stigma reddish-brown, ramellus very short to somewhat long, fenestra restricted to area under stigma; <italic>Male</italic>: Same, except wing L: 162 mm.</p><p><bold>Legs:</bold> <italic>Female</italic>: CL/CW: 1.94–2.37; FL/FW: 8.41–11.63, MT1/MT2: 2.06–2.33; MTS: 0.78–0.88 (♀); <italic>Male</italic>: Same, except CL/CW: 1.83; MTS: 0.91.</p><p><bold>Metasoma:</bold> First metasomal segment often abruptly (sometimes gradually) expanded from petiole to postpetiole, spiracles sometimes raised on tubercles.</p><!--PageBreak--><p><bold>Colour:</bold> Reddish-orange; stemmaticum often slightly darker, mandibles usually slightly paler; orbit (especially posterior to eye), tegula and dorsal part of mesepimeron yellowish; notauli and margins of mesocutum slightly darker.</p><fig id="F12" position="float" orientation="portrait"><label>Figure 10.</label><caption><p>Propodeal carinae of species from the <italic><tp:taxon-name><tp:taxon-name-part taxon-name-part-type="genus">Ophion</tp:taxon-name-part> <tp:taxon-name-part taxon-name-part-type="species">scutellaris</tp:taxon-name-part></tp:taxon-name></italic> species group. All images are of female specimens; male specimens have the same basic arrangement, but often with weaker carinae. <bold>a</bold> <italic><tp:taxon-name><tp:taxon-name-part taxon-name-part-type="species">keala</tp:taxon-name-part></tp:taxon-name></italic> <bold>b</bold> <italic><tp:taxon-name><tp:taxon-name-part taxon-name-part-type="species">idoneus</tp:taxon-name-part></tp:taxon-name></italic> (arrow indicates fused carinae) <bold>c</bold> <italic><tp:taxon-name><tp:taxon-name-part taxon-name-part-type="species">importunus</tp:taxon-name-part></tp:taxon-name></italic> <bold>d</bold> <italic><tp:taxon-name><tp:taxon-name-part taxon-name-part-type="species">clave</tp:taxon-name-part></tp:taxon-name></italic> <bold>e</bold> <italic><tp:taxon-name><tp:taxon-name-part taxon-name-part-type="species">aureus</tp:taxon-name-part></tp:taxon-name></italic> (arrow indicates expanded, flange-like carina) <bold>f</bold> <italic><tp:taxon-name><tp:taxon-name-part taxon-name-part-type="species">brevipunctatus</tp:taxon-name-part></tp:taxon-name></italic> <bold>g</bold> <italic><tp:taxon-name><tp:taxon-name-part taxon-name-part-type="species">dombroskii</tp:taxon-name-part></tp:taxon-name></italic>.</p></caption><graphic xmlns:xlink="http://www.w3.org/1999/xlink" xlink:href="zookeys-462-059-g012.jpg" position="float" orientation="portrait" xlink:type="simple" id="oo_35370.jpg"/></fig><fig id="F13" position="float" orientation="portrait"><label>Figure 11.</label><caption><p>Representative fore wings and hind wings of species from the <italic><tp:taxon-name><tp:taxon-name-part taxon-name-part-type="genus">Ophion</tp:taxon-name-part> <tp:taxon-name-part taxon-name-part-type="species">scutellaris</tp:taxon-name-part></tp:taxon-name></italic> species group. <bold>a</bold> <italic><tp:taxon-name><tp:taxon-name-part taxon-name-part-type="species">keala</tp:taxon-name-part></tp:taxon-name></italic> <bold>b</bold> <italic><tp:taxon-name><tp:taxon-name-part taxon-name-part-type="species">idoneus</tp:taxon-name-part></tp:taxon-name></italic> <bold>c</bold> <italic><tp:taxon-name><tp:taxon-name-part taxon-name-part-type="species">importunus</tp:taxon-name-part></tp:taxon-name></italic> <bold>d</bold> <italic><tp:taxon-name><tp:taxon-name-part taxon-name-part-type="species">clave</tp:taxon-name-part></tp:taxon-name></italic> <bold>e</bold> <italic><tp:taxon-name><tp:taxon-name-part taxon-name-part-type="species">aureus</tp:taxon-name-part></tp:taxon-name></italic> <bold>f</bold> <italic><tp:taxon-name><tp:taxon-name-part taxon-name-part-type="species">brevipunctatus</tp:taxon-name-part></tp:taxon-name></italic> <bold>g</bold> <italic><tp:taxon-name><tp:taxon-name-part taxon-name-part-type="species">dombroskii</tp:taxon-name-part></tp:taxon-name></italic>.</p></caption><graphic xmlns:xlink="http://www.w3.org/1999/xlink" xlink:href="zookeys-462-059-g013.jpg" position="float" orientation="portrait" xlink:type="simple" id="oo_35371.jpg"/></fig><fig id="F14" position="float" orientation="portrait"><label>Plate 1.</label><caption><p><italic><tp:taxon-name><tp:taxon-name-part taxon-name-part-type="genus">Ophion</tp:taxon-name-part> <tp:taxon-name-part taxon-name-part-type="species">keala</tp:taxon-name-part></tp:taxon-name></italic> Schwarzfeld sp.n., type specimen; <bold>a</bold> habitus <bold>b</bold> propodeum and scutellum <bold>c</bold> mesothorax <bold>d</bold> head, dorsal <bold>e</bold> face.</p></caption><graphic xmlns:xlink="http://www.w3.org/1999/xlink" xlink:href="zookeys-462-059-g014.jpg" position="float" orientation="portrait" xlink:type="simple" id="oo_35372.jpg"/></fig></tp:treatment-sec><tp:treatment-sec sec-type="Variation"><title>Variation.</title><p>One ♀ with all punctures slightly more sparsely distributed than in the remaining specimens; One ♀ with pleurosternal angle of epicnemial carina approximately 90° and somewhat sharp.</p></tp:treatment-sec><tp:treatment-sec sec-type="Seasonality"><title>Seasonality.</title><p>All collections have been from late May until mid-June.</p></tp:treatment-sec></tp:taxon-treatment>
