# Supplementary material for: Species delimitation using morphology, morphometrics, and molecules: definition of the Ophion scutellaris Thomson species group, with descriptions of six new species (Hymenoptera, Ichneumonidae)
Source: Zookeys. 2014 Dec 10;(462):59–114. doi: 10.3897/zookeys.462.8229 (PMC4284433; doi:10.3897/zookeys.462.8229)
Supplement: XML Treatment for Ophion idoneus [file zookeys.462.8229-treatment2.xml]

<!DOCTYPE tp:taxon-treatment
  PUBLIC "-//TaxonX//DTD Taxonomic Treatment Publishing DTD v0 20100105//EN" "tax-treatment-NSO.dtd">
<tp:taxon-treatment xmlns:tp="http://www.plazi.org/taxpub"><tp:treatment-meta><kwd-group><label>Taxon classification</label><kwd><named-content content-type="kingdom">Animalia</named-content></kwd><kwd><named-content content-type="order">Hymenoptera</named-content></kwd><kwd><named-content content-type="family">Ichneumonidae</named-content></kwd></kwd-group><mixed-citation publication-type="journal"><person-group><name><surname>Schwarzfeld</surname><given-names>Marla D.</given-names></name><name><surname>Sperling</surname><given-names>Felix A. H.</given-names></name></person-group><article-title>Species delimitation using morphology, morphometrics, and molecules: definition of the <italic><tp:taxon-name><tp:taxon-name-part taxon-name-part-type="genus">Ophion</tp:taxon-name-part> <tp:taxon-name-part taxon-name-part-type="species">scutellaris</tp:taxon-name-part></tp:taxon-name></italic> Thomson species group, with descriptions of six new species (<tp:taxon-name><tp:taxon-name-part taxon-name-part-type="order">Hymenoptera</tp:taxon-name-part></tp:taxon-name>, <tp:taxon-name><tp:taxon-name-part taxon-name-part-type="family">Ichneumonidae</tp:taxon-name-part></tp:taxon-name>)</article-title><source>Zookeys</source><day>10</day><month>12</month><year>2014</year><volume>2014</volume><issue>462</issue><fpage>59</fpage><lpage>114</lpage><pub-id pub-id-type="doi">10.3897/zookeys.462.8229</pub-id></mixed-citation></tp:treatment-meta><tp:nomenclature><tp:taxon-name>
                            <tp:taxon-name-part taxon-name-part-type="genus">Ophion</tp:taxon-name-part>
                            <tp:taxon-name-part taxon-name-part-type="species">idoneus</tp:taxon-name-part>
                        </tp:taxon-name><tp:taxon-authority>Viereck, 1905</tp:taxon-authority><xref ref-type="fig" rid="F12">Figures 10b</xref><xref ref-type="fig" rid="F13">, 11b</xref><xref ref-type="fig" rid="F15">; Plate 2</xref><!--PageBreak--><!--PageBreak--></tp:nomenclature><tp:treatment-sec sec-type="Material examined"><title>Material examined.</title><p>Holotype: ♂ USA: Kansas: Douglas Co. ft. 900; May; U. of K., Lot 878, 8ub (SEMC)</p><p>Other material: 109 ♀♀, 83 ♂♂, 2 unknown: CAN: AB: 2 ♀♀ (MS12403, MS12405) 11 km NE of Lacombe, J.J. Collett Natural Area, N-facing slope, P. glauca, B. papyrifera, 835m, <named-content xmlns:xlink="http://www.w3.org/1999/xlink" content-type="dwc:verbatimCoordinates" xlink:type="simple">52.553 -113.641</named-content>, 18 vi 2009, UV, C.D. Bird (CNC); 4 ♀♀, 1 ♂ (MS11824–28) 5km NEE of Dunstable, George Lake Research Station, aspen forest, MT-7, <named-content xmlns:xlink="http://www.w3.org/1999/xlink" content-type="dwc:verbatimCoordinates" xlink:type="simple">53.957 -114.130</named-content>, 25-29 v 2007, Malaise, M. Schwarzfeld (UASM); 11 ♀♀, 6 ♂♂ (MS13317, MS13319–20, MS13322–26, MS13328–36) same data except date is 29 v-6vi 2007 (CNC); 2 ♀♀, 6 ♂♂ (MS12920, MS12922–28) 5km NEE of Dunstable, George Lake Research Station; Black spruce forest; MT-8, <named-content xmlns:xlink="http://www.w3.org/1999/xlink" content-type="dwc:verbatimCoordinates" xlink:type="simple">53.957 -114.128</named-content>, 29 v-6 vi 2007, Malaise, M. Schwarzfeld (UASM); 4 ♀♀ (MS12433–35, MS12444) 8 km NW of Winfield, Bird East Poplar Creek quarter, mixed woods, 900m, <named-content xmlns:xlink="http://www.w3.org/1999/xlink" content-type="dwc:verbatimCoordinates" xlink:type="simple">53.01 -114.50</named-content>, 12 vi 2010, UV, C.D. Bird (CNC); 1 ♂ (MS12335) same data except date is 15 v 2010 (UASM); 1 ♂ (MS11457) same data except date is 16 v 2009 (UASM); 1 ♀ (MS13925) same data except date is 21 v 2011 (UASM); 1 ♀ (MS2261) 8 km SE Sherwood Park, aspen forest, <named-content xmlns:xlink="http://www.w3.org/1999/xlink" content-type="dwc:verbatimCoordinates" xlink:type="simple">53.478 -113.229</named-content>, 12-15 v 2008, MV light, G.R. Pohl (UASM); 1 ♀ (MS7373) Bragg Creek, <named-content xmlns:xlink="http://www.w3.org/1999/xlink" content-type="dwc:verbatimCoordinates" xlink:type="simple">50.917 -114.533</named-content>, 15 viii 2007, at light, F. Sperling (CNC); 1 ♀ (MS4026), Calgary, Edgemont, <named-content xmlns:xlink="http://www.w3.org/1999/xlink" content-type="dwc:verbatimCoordinates" xlink:type="simple">51.115 -114.142</named-content>, 18 v 2010, light, T. Pike (CNC); 3 ♀♀ (MS2275, DNA3910, GenBank <ext-link xmlns:xlink="http://www.w3.org/1999/xlink" ext-link-type="gen" xlink:href="KF594486" xlink:type="simple">KF594486</ext-link>, <ext-link xmlns:xlink="http://www.w3.org/1999/xlink" ext-link-type="gen" xlink:href="KF615953" xlink:type="simple">KF615953</ext-link>; MS2280; MS2274) Edmonton, nr. Fulton Ravine, <named-content xmlns:xlink="http://www.w3.org/1999/xlink" content-type="dwc:verbatimCoordinates" xlink:type="simple">53.545 -113.439</named-content>, 15-16 v 2008, light, G. Anweiler (CNC); 1 ♂ (MS2284) same data except date is 17 v 2008 (UASM); 1 ♀ (MS9688, DNA3974, GenBank <ext-link xmlns:xlink="http://www.w3.org/1999/xlink" ext-link-type="gen" xlink:href="KF594547" xlink:type="simple">KF594547</ext-link>, <ext-link xmlns:xlink="http://www.w3.org/1999/xlink" ext-link-type="gen" xlink:href="KF615956" xlink:type="simple">KF615956</ext-link>) same data except date is 23 v 2009 (CNC); 2 ♀♀ (MS2286, MS2290) same data except date is 24 v 2008 (UASM); 1 ♀, 1 ♂ (MS5632, DNA3933, GenBank <ext-link xmlns:xlink="http://www.w3.org/1999/xlink" ext-link-type="gen" xlink:href="KF594507" xlink:type="simple">KF594507</ext-link>, <ext-link xmlns:xlink="http://www.w3.org/1999/xlink" ext-link-type="gen" xlink:href="KF615951" xlink:type="simple">KF615951</ext-link>; MS4301) same data except date is 26 v 2011 (CNC); 9 ♀♀ (MS13809, MS13811, MS13815, MS13820-22, MS13826-28) same data except date is 27 v 2011 (UASM); 3 ♀♀ (MS12169, MS12171–72) same data except date is 31 v 2009 (UASM); 7 ♀♀ (MS13834–35, MS13842–43, MS13858, MS13862) same data except date is 6-8 vi 2011 (UASM); 5 ♀♀, 2 ♂♂ (MS13763–65, MS13767, MS13757, MS13774, MS13782) same data except date is 9-11 vi 2011 (UASM); 2 ♂♂ (MS78, MS80) same data except date is v 2007 (CNC); 2 ♀♀ (MS2879, MS2886) Edmonton, Edith Ravine, <named-content xmlns:xlink="http://www.w3.org/1999/xlink" content-type="dwc:verbatimCoordinates" xlink:type="simple">53.510 -113.622</named-content>, 12 v 2010, UV light, J. Acorn (UASM); 1 ♀ (MS2885) same <!--PageBreak-->data except date is 27 v 2010 (UASM); 1 ♀ (MS2234, DNA5552, GenBank <ext-link xmlns:xlink="http://www.w3.org/1999/xlink" ext-link-type="gen" xlink:href="KF594576" xlink:type="simple">KF594576</ext-link>, <ext-link xmlns:xlink="http://www.w3.org/1999/xlink" ext-link-type="gen" xlink:href="KF615958" xlink:type="simple">KF615958</ext-link>) Edmonton, inside building, <named-content xmlns:xlink="http://www.w3.org/1999/xlink" content-type="dwc:verbatimCoordinates" xlink:type="simple">53.521 -113.521</named-content>, J. Dombroskie (CNC); 3 ♂♂ (MS100, MS103, MS107) Edmonton, River Valley at U.Alberta, <named-content xmlns:xlink="http://www.w3.org/1999/xlink" content-type="dwc:verbatimCoordinates" xlink:type="simple">53.529 -113.519</named-content>, 28 v 2007, Sweep, M. Schwarzfeld (CNC); 1 ♀ (MS2770, DNA6551, GenBank <ext-link xmlns:xlink="http://www.w3.org/1999/xlink" ext-link-type="gen" xlink:href="KF594763" xlink:type="simple">KF594763</ext-link>, <ext-link xmlns:xlink="http://www.w3.org/1999/xlink" ext-link-type="gen" xlink:href="KF615949" xlink:type="simple">KF615949</ext-link>) EMEND site, 48 km NW of Dixonville; Decid. forest, uncut, <named-content xmlns:xlink="http://www.w3.org/1999/xlink" content-type="dwc:verbatimCoordinates" xlink:type="simple">56.7525 -118.3282</named-content>, 28 v-10 vi 2008, Malaise, 852-2, M. Schwarzfeld (CNC); 2 ♀♀ (MS12420, MS12423) Erskine, 5 Maple Close, backyard with aspen, 830m, <named-content xmlns:xlink="http://www.w3.org/1999/xlink" content-type="dwc:verbatimCoordinates" xlink:type="simple">52.322 -112.883</named-content>, 19 v 2010, UV, C.D. Bird (UASM); 1 ♀, 1 ♂ (MS9763–64) George Lake Research Site, <named-content xmlns:xlink="http://www.w3.org/1999/xlink" content-type="dwc:verbatimCoordinates" xlink:type="simple">53.953 -114.120</named-content>, 29 v 2007, Sweep, M. Schwarzfeld (UASM); 1 ♂ (MS39) George Lake Research Site, Aspen forest, <named-content xmlns:xlink="http://www.w3.org/1999/xlink" content-type="dwc:verbatimCoordinates" xlink:type="simple">53.957 -114.125</named-content>, 25 v 2007, Sweep, M. Schwarzfeld (UASM); 1 ♀ (MS3613) N. Wyndham-Carseland Provincial Park, <named-content xmlns:xlink="http://www.w3.org/1999/xlink" content-type="dwc:verbatimCoordinates" xlink:type="simple">50.8366 -113.4347</named-content>, 31 v 2008, light, T. Pike (UASM); 2 ♀♀ (MS5650, DNA3977, GenBank <ext-link xmlns:xlink="http://www.w3.org/1999/xlink" ext-link-type="gen" xlink:href="KF594549" xlink:type="simple">KF594549</ext-link>, <ext-link xmlns:xlink="http://www.w3.org/1999/xlink" ext-link-type="gen" xlink:href="KF615957" xlink:type="simple">KF615957</ext-link>; MS5651, DNA3950, GenBank <ext-link xmlns:xlink="http://www.w3.org/1999/xlink" ext-link-type="gen" xlink:href="KF594524" xlink:type="simple">KF594524</ext-link>, <ext-link xmlns:xlink="http://www.w3.org/1999/xlink" ext-link-type="gen" xlink:href="KF615952" xlink:type="simple">KF615952</ext-link>) Pigeon Lake, Itaska, <!--PageBreak--><named-content xmlns:xlink="http://www.w3.org/1999/xlink" content-type="dwc:verbatimCoordinates" xlink:type="simple">53.072 -114.072</named-content> 3 vi 2008, UV light, F. Sperling (CNC); 1 ♀ Pigeon Lake, Itaska, May 28, 2006, F.A.H. Sperling coll.; 9 ♀♀ 14 ♂♂ (MS12460, MS12463, MS12472, MS12474–83, MS12485–93, MS12495) Rochon Sands Prov. Park, 15 km N Erskine, 720m, aspen, chokecherry, aspen, <named-content xmlns:xlink="http://www.w3.org/1999/xlink" content-type="dwc:verbatimCoordinates" xlink:type="simple">52.46 -112.88</named-content>, 2 vi 2010, UV, C.D. Bird (UASM); 1 ♂ (MS12197) Spruce Grove, 13 km South, <named-content xmlns:xlink="http://www.w3.org/1999/xlink" content-type="dwc:verbatimCoordinates" xlink:type="simple">53.4 -113.9</named-content>, 28 v-2 vi 1989, Malaise, A.T. Finnamore (CNC); 1 ♀ (MS12265) Summer Village of Gull Lake, <named-content xmlns:xlink="http://www.w3.org/1999/xlink" content-type="dwc:verbatimCoordinates" xlink:type="simple">52.460 -113.947</named-content>, 31 v 2009, UV trap, J.H. Acorn (UASM); 1 ♂ (MS13966) Wintering Hills West, <named-content xmlns:xlink="http://www.w3.org/1999/xlink" content-type="dwc:verbatimCoordinates" xlink:type="simple">51.2552 -112.6261</named-content>, 29 v 2011, net, J. Dupuis (UASM); BC: 1 ♂ (ENT008-002270) Robson, “?” v 1951, H.R. Foxlee, Ex. H.R. Foxlee Collection U.B.C. 1971 (RBCM); 1 ♂ (ENT008-005274) same data except date is 14 v 1954 (RBCM); 1 ♀ (ENT008-002250) same data except date is 15 v 1951 (RBCM); 1 ♂ (ENT008-002274) same data except date is 15 v 1954 (RBCM); 1 ♀, 1 ♂ (ENT008-002252, ENT008-002275) same data except date is 17 v 1954 (RBCM); 1 ♂ (ENT008-002230) same data except date is 29 v 53 (RBCM); 1 ♂ (ENT008-002239) same data except date is 3 v 51 (RBCM); 1 ♂ Robson, 8 v 1954, H.R. Foxlee (UBCZ); MB: 2 ♀♀ 10 mi. S. of Winnipeg, 1 vi 1973, coll. C. Starr, at UV light (SEMC); 2 ♀♀ same data except date is 30 v 73 (SEMC); 1 ♀ Brandon, 29 v 49, Light Trap (NFRC); ON: 4 ♀♀, 2 ♂♂ (MS2927, MS2932–34, MS2940, MS2943) Bells Corners, Monaghan Forest, <named-content xmlns:xlink="http://www.w3.org/1999/xlink" content-type="dwc:verbatimCoordinates" xlink:type="simple">45.272 -75.808</named-content>, 18 v 2010, Light, B.C. Schmidt (UASM); 1 ♀, 1 ♂ (MS8020, MS8039) Bells Corners, Stony Swamp, <named-content xmlns:xlink="http://www.w3.org/1999/xlink" content-type="dwc:verbatimCoordinates" xlink:type="simple">45.295 -75.830</named-content>, 25 v 2008, B.C. Schmidt (UASM); 1 ♂ (MS12164) Bells Corners, Stony Swamp, <named-content xmlns:xlink="http://www.w3.org/1999/xlink" content-type="dwc:verbatimCoordinates" xlink:type="simple">45.295 -75.830</named-content>, 3 v 2010, MV light, J. Dombroskie, B.C. Schmidt (UASM); 1 ♀, 1 unknown (MS10755, DNA5554, GenBank <ext-link xmlns:xlink="http://www.w3.org/1999/xlink" ext-link-type="gen" xlink:href="KF594578" xlink:type="simple">KF594578</ext-link>, <ext-link xmlns:xlink="http://www.w3.org/1999/xlink" ext-link-type="gen" xlink:href="KF615955" xlink:type="simple">KF615955</ext-link>; MS10754) Grenadier Is., St. Lawrence Islands Nat. Pk., <italic><tp:taxon-name><tp:taxon-name-part taxon-name-part-type="genus">Carya</tp:taxon-name-part></tp:taxon-name></italic> grove, <named-content xmlns:xlink="http://www.w3.org/1999/xlink" content-type="dwc:verbatimCoordinates" xlink:type="simple">44.4 -75.9</named-content> 10–21 vi 1994, YPT, Coll. CNC Hym Team (CNC); 1 ♀ (MS10710) same data except date is 24 v–9 vi 1994 (CNC); 7 ♂♂ (MS10713, DNA6552, GenBank <ext-link xmlns:xlink="http://www.w3.org/1999/xlink" ext-link-type="gen" xlink:href="KF594764" xlink:type="simple">KF594764</ext-link>, <ext-link xmlns:xlink="http://www.w3.org/1999/xlink" ext-link-type="gen" xlink:href="KF615960" xlink:type="simple">KF615960</ext-link>; MS10711; MS10716–17; MS10719–21) same data except trap is Malaise, date is 24 v–9 vi 1994 (CNC); 1 ♀ (MS10751) same data except trap is Malaise, date is 3–13 v 1994 (CNC); 1 ♀ (MS8007, DNA3976, GenBank <ext-link xmlns:xlink="http://www.w3.org/1999/xlink" ext-link-type="gen" xlink:href="KF594548" xlink:type="simple">KF594548</ext-link>, <ext-link xmlns:xlink="http://www.w3.org/1999/xlink" ext-link-type="gen" xlink:href="KF615961" xlink:type="simple">KF615961</ext-link>) Leeds Grenville Co., Long Mtn. <named-content xmlns:xlink="http://www.w3.org/1999/xlink" content-type="dwc:verbatimCoordinates" xlink:type="simple">44.487 -76.008</named-content>, 7 vi 2008, B.D. Schmidt (CNC); 2 ♀♀ (MS10807, MS10813) same data except date is 21 v 2009 (UASM); 5 ♀♀, 22 ♂♂ (MS10793, DNA5717, GenBank <ext-link xmlns:xlink="http://www.w3.org/1999/xlink" ext-link-type="gen" xlink:href="KF594635" xlink:type="simple">KF594635</ext-link>, <ext-link xmlns:xlink="http://www.w3.org/1999/xlink" ext-link-type="gen" xlink:href="KF615959" xlink:type="simple">KF615959</ext-link>; MS10794, DNA5552, GenBank <ext-link xmlns:xlink="http://www.w3.org/1999/xlink" ext-link-type="gen" xlink:href="KF594576" xlink:type="simple">KF594576</ext-link>, <ext-link xmlns:xlink="http://www.w3.org/1999/xlink" ext-link-type="gen" xlink:href="KF615958" xlink:type="simple">KF615958</ext-link>; MS10779, DNA5551, GenBank <ext-link xmlns:xlink="http://www.w3.org/1999/xlink" ext-link-type="gen" xlink:href="KF594575" xlink:type="simple">KF594575</ext-link>, <ext-link xmlns:xlink="http://www.w3.org/1999/xlink" ext-link-type="gen" xlink:href="KF615954" xlink:type="simple">KF615954</ext-link>; MS10768–78, MS10780–92) Ottawa, city garden, <named-content xmlns:xlink="http://www.w3.org/1999/xlink" content-type="dwc:verbatimCoordinates" xlink:type="simple">45.356 -75.707</named-content>, 5 v-5 vi 2008; Malaise, Coll. H. Goulet (CNC); 1 ♂ Waterloo Co., Cambridge, malaise, Skevington &amp; Cannings (RBCM); SK: 1 ♀ S’toon, May 22, 1940, D.R. Foskett (RBCM); USA: MI: 1 ♀ Ag. Coll. Mich 5–23 93 22 (CUIC); 1 ♂ Ag. Coll. Mich 5-23 95 22 (CUIC); NY: 1 ♀, 1 ♂ Ithaca, v 23 1936 (CUIC); 1 unknown Orient, L.I. June 2, 1932, Roy Latham/ Roy Latham Collection (CUIC).</p></tp:treatment-sec><tp:treatment-sec sec-type="Diagnosis"><title>Diagnosis.</title><p>Smallest species within the species group; MLC fused immediately apically of ASu, therefore appears Y-shaped; ramellus usually absent or extremely short; Wing L: 8.4–11.5 mm, Flag: 51–57.</p></tp:treatment-sec><tp:treatment-sec sec-type="Description"><title>Description.</title><p><bold>Head:</bold> Eyes weakly convergent in frontal view; stemmaticum very weakly raised, sulci not complete; IOD/OL: 0.58–1.25, OOD/OL: 0.25–0.43 (♀), 0.35–0.92 (♂); occipital carina rounded, often very slightly rippled or wavy, usually <!--PageBreak-->with a small peak at centre, OC/OL: 0.58–0.95; temple receding, approximately equal to eye width in lateral view; clypeus convex in lateral view and distinctly separated from face, coriaceous, with small regular shallow punctures only slightly larger than on face, separated by approximately their diameter, CH/CAW: 0.57–0.70; face subpolished to very weakly coriaceous, with small shallow punctures separated by approximately their diameter, slightly more dense on sides; FW/FH: 1.28–1.45; antennae with 51–57 flagellomeres, F1: 2.93–4.00; F20: 1.33–2.00; MS/MW: 0.50–0.82; GI/MW: 0.46–0.73.</p><p><bold>Mesosoma:</bold> Mesoscutum subpolished with very small to minute regular punctures separated by approximately 2× their diameter; mesopleuron weakly coriaceous, strongly closely punctate, punctures separated by their diameter ore less, above mesopleural fovea subpolished with small punctures separated by 1–3× their diameter; metapleuron slightly more coriaceous, punctures similar in size to those of mesopleuron, only slightly less dense; epicnemial carina with pleurosternal angle obtuse; scutellum with lateral carina strong along most of length, SL/SW: 1.21–1.69.</p><p><bold>Propodeum:</bold> ATC strong, weakly arched above ASu; PTC weak to obsolete along ASu, raised into small crests where intersects with MLC, absent along AD, strong along AJC; MLC obsolete and weakly convergent along ASu, strongly convergent just apical to ASu, so that the carinae fuse into one stronger carina for most of AP; LLC almost absent, short carina in AJC may be remnant of this carina; PC strong, not connected to spiracle; spiracular area slightly sloping, nearly horizontal, subpolished with shallow minute indistinct punctures, separated by 2–3× their diameter; posterior area wavy-wrinkled with very shallow indistinct punctures basally, more wrinkled apically.</p><p><bold>Wings:</bold> Wing L: 8.4–11.5 mm, CI: 0.48–0.84, AI: 1.95–3.31, SDI: 1.03–1.29, ICI: 0.44–0.80; wings with veins dark brown, stigma light brown with apex whitish-gray, ramellus completely absent or represented by a minute vestigial stub, rarely somewhat long, fenestra not extending below prestigma.</p><p><bold>Legs:</bold> CL/CW: 1.41–1.85, FL/FW: 6.31–7.85, MT1/MT2: 2.09–2.50; MTS: 0.71–0.89.</p><p><bold>Metasoma:</bold> Expansion from petiole to postpetiole gradual.</p><p><bold>Colour:</bold> Reddish-orange, mandibles, palps and legs slightly paler; orbits, tegula and dorsal part of mesepimeron yellowish.</p><fig id="F15" position="float" orientation="portrait"><label>Plate 2.</label><caption><p><italic><tp:taxon-name><tp:taxon-name-part taxon-name-part-type="genus">Ophion</tp:taxon-name-part> <tp:taxon-name-part taxon-name-part-type="species">idoneus</tp:taxon-name-part></tp:taxon-name></italic> Viereck, type specimen; <bold>a</bold> habitus <bold>b</bold> face <bold>c</bold> head, dorsal <bold>d</bold> propodeum <bold>e</bold> labels.</p></caption><graphic xmlns:xlink="http://www.w3.org/1999/xlink" xlink:href="zookeys-462-059-g015.jpg" position="float" orientation="portrait" xlink:type="simple" id="oo_35373.jpg"/></fig></tp:treatment-sec><tp:treatment-sec sec-type="Seasonality"><title>Seasonality.</title><p>All collection records are from May and June, with the exception of a single specimen collected on Aug 15 from Bragg Creek, Alberta.</p></tp:treatment-sec><tp:treatment-sec sec-type="Remarks"><title>Remarks.</title><p>Common and wide-spread early-season species. Most small dark reddish individuals, lacking yellow notauli, collected in May will be this species, at least in the northern Nearctic region. The original description (<xref ref-type="bibr" rid="B59">Viereck 1905</xref>) for this species is quite detailed, and is sufficient to identify this species; I have re-described it here so that the description is consistent with the other members of the species group. I excluded characters from the original description that apply to the species group as a whole, and focused on characters that distinguish it from other species within the group.</p><!--PageBreak--></tp:treatment-sec><tp:treatment-sec><!--Section generated to contain objects referenced in tp:taxon-treatment.--><fig id="F12" position="float" orientation="portrait"><label>Figure 10.</label><caption><p>Propodeal carinae of species from the <italic><tp:taxon-name><tp:taxon-name-part taxon-name-part-type="genus">Ophion</tp:taxon-name-part> <tp:taxon-name-part taxon-name-part-type="species">scutellaris</tp:taxon-name-part></tp:taxon-name></italic> species group. All images are of female specimens; male specimens have the same basic arrangement, but often with weaker carinae. <bold>a</bold> <italic><tp:taxon-name><tp:taxon-name-part taxon-name-part-type="species">keala</tp:taxon-name-part></tp:taxon-name></italic> <bold>b</bold> <italic><tp:taxon-name><tp:taxon-name-part taxon-name-part-type="species">idoneus</tp:taxon-name-part></tp:taxon-name></italic> (arrow indicates fused carinae) <bold>c</bold> <italic><tp:taxon-name><tp:taxon-name-part taxon-name-part-type="species">importunus</tp:taxon-name-part></tp:taxon-name></italic> <bold>d</bold> <italic><tp:taxon-name><tp:taxon-name-part taxon-name-part-type="species">clave</tp:taxon-name-part></tp:taxon-name></italic> <bold>e</bold> <italic><tp:taxon-name><tp:taxon-name-part taxon-name-part-type="species">aureus</tp:taxon-name-part></tp:taxon-name></italic> (arrow indicates expanded, flange-like carina) <bold>f</bold> <italic><tp:taxon-name><tp:taxon-name-part taxon-name-part-type="species">brevipunctatus</tp:taxon-name-part></tp:taxon-name></italic> <bold>g</bold> <italic><tp:taxon-name><tp:taxon-name-part taxon-name-part-type="species">dombroskii</tp:taxon-name-part></tp:taxon-name></italic>.</p></caption><graphic xmlns:xlink="http://www.w3.org/1999/xlink" xlink:href="zookeys-462-059-g012.jpg" position="float" orientation="portrait" xlink:type="simple" id="oo_35370.jpg"/></fig><fig id="F13" position="float" orientation="portrait"><label>Figure 11.</label><caption><p>Representative fore wings and hind wings of species from the <italic><tp:taxon-name><tp:taxon-name-part taxon-name-part-type="genus">Ophion</tp:taxon-name-part> <tp:taxon-name-part taxon-name-part-type="species">scutellaris</tp:taxon-name-part></tp:taxon-name></italic> species group. <bold>a</bold> <italic><tp:taxon-name><tp:taxon-name-part taxon-name-part-type="species">keala</tp:taxon-name-part></tp:taxon-name></italic> <bold>b</bold> <italic><tp:taxon-name><tp:taxon-name-part taxon-name-part-type="species">idoneus</tp:taxon-name-part></tp:taxon-name></italic> <bold>c</bold> <italic><tp:taxon-name><tp:taxon-name-part taxon-name-part-type="species">importunus</tp:taxon-name-part></tp:taxon-name></italic> <bold>d</bold> <italic><tp:taxon-name><tp:taxon-name-part taxon-name-part-type="species">clave</tp:taxon-name-part></tp:taxon-name></italic> <bold>e</bold> <italic><tp:taxon-name><tp:taxon-name-part taxon-name-part-type="species">aureus</tp:taxon-name-part></tp:taxon-name></italic> <bold>f</bold> <italic><tp:taxon-name><tp:taxon-name-part taxon-name-part-type="species">brevipunctatus</tp:taxon-name-part></tp:taxon-name></italic> <bold>g</bold> <italic><tp:taxon-name><tp:taxon-name-part taxon-name-part-type="species">dombroskii</tp:taxon-name-part></tp:taxon-name></italic>.</p></caption><graphic xmlns:xlink="http://www.w3.org/1999/xlink" xlink:href="zookeys-462-059-g013.jpg" position="float" orientation="portrait" xlink:type="simple" id="oo_35371.jpg"/></fig></tp:treatment-sec><ref-list><ref id="B59"><mixed-citation xmlns:xlink="http://www.w3.org/1999/xlink" xlink:type="simple"><person-group><name name-style="western"><surname>Viereck</surname><given-names>HL</given-names></name></person-group> (<year>1905</year>) <article-title>Notes and descriptions of <tp:taxon-name><tp:taxon-name-part taxon-name-part-type="order">Hymenoptera</tp:taxon-name-part></tp:taxon-name> from the western United States, in the collection of the University of Kansas.</article-title><source>Transactions of the Kansas Academy of Science</source><volume>19</volume>: <fpage>264</fpage>–<lpage>326</lpage>. doi: <ext-link ext-link-type="doi" xlink:href="10.2307/3624215" xlink:type="simple">10.2307/3624215</ext-link></mixed-citation></ref></ref-list></tp:taxon-treatment>
