# Supplementary material for: Species delimitation using morphology, morphometrics, and molecules: definition of the Ophion scutellaris Thomson species group, with descriptions of six new species (Hymenoptera, Ichneumonidae)
Source: Zookeys. 2014 Dec 10;(462):59–114. doi: 10.3897/zookeys.462.8229 (PMC4284433; doi:10.3897/zookeys.462.8229)
Supplement: XML Treatment for Ophion importunus [file zookeys.462.8229-treatment3.xml]

<!DOCTYPE tp:taxon-treatment
  PUBLIC "-//TaxonX//DTD Taxonomic Treatment Publishing DTD v0 20100105//EN" "tax-treatment-NSO.dtd">
<tp:taxon-treatment xmlns:tp="http://www.plazi.org/taxpub"><tp:treatment-meta><kwd-group><label>Taxon classification</label><kwd><named-content content-type="kingdom">Animalia</named-content></kwd><kwd><named-content content-type="order">Hymenoptera</named-content></kwd><kwd><named-content content-type="family">Ichneumonidae</named-content></kwd></kwd-group><mixed-citation publication-type="journal"><person-group><name><surname>Schwarzfeld</surname><given-names>Marla D.</given-names></name><name><surname>Sperling</surname><given-names>Felix A. H.</given-names></name></person-group><article-title>Species delimitation using morphology, morphometrics, and molecules: definition of the <italic><tp:taxon-name><tp:taxon-name-part taxon-name-part-type="genus">Ophion</tp:taxon-name-part> <tp:taxon-name-part taxon-name-part-type="species">scutellaris</tp:taxon-name-part></tp:taxon-name></italic> Thomson species group, with descriptions of six new species (<tp:taxon-name><tp:taxon-name-part taxon-name-part-type="order">Hymenoptera</tp:taxon-name-part></tp:taxon-name>, <tp:taxon-name><tp:taxon-name-part taxon-name-part-type="family">Ichneumonidae</tp:taxon-name-part></tp:taxon-name>)</article-title><source>Zookeys</source><day>10</day><month>12</month><year>2014</year><volume>2014</volume><issue>462</issue><fpage>59</fpage><lpage>114</lpage><pub-id pub-id-type="doi">10.3897/zookeys.462.8229</pub-id></mixed-citation></tp:treatment-meta><tp:nomenclature><tp:taxon-name>
                            <tp:taxon-name-part taxon-name-part-type="genus">Ophion</tp:taxon-name-part>
                            <tp:taxon-name-part taxon-name-part-type="species">importunus</tp:taxon-name-part>
                            <object-id xmlns:xlink="http://www.w3.org/1999/xlink" content-type="zoobank" xlink:type="simple">http://zoobank.org/284591E3-6786-44DB-AF14-CDC0767ACF9C</object-id>
                        </tp:taxon-name><tp:taxon-authority>Schwarzfeld</tp:taxon-authority><tp:taxon-status xmlns:xlink="http://www.w3.org/1999/xlink" xlink:type="simple">sp. n.</tp:taxon-status><xref ref-type="fig" rid="F12">Figures 10c</xref><xref ref-type="fig" rid="F13">, 11c</xref><xref ref-type="fig" rid="F16">; Plate 3</xref></tp:nomenclature><tp:treatment-sec sec-type="Type material"><title>Type material.</title><p>Holotype: ♀ (MS12343, DNA6907, GenBank <ext-link xmlns:xlink="http://www.w3.org/1999/xlink" ext-link-type="gen" xlink:href="KF594814" xlink:type="simple">KF594814</ext-link>, <ext-link xmlns:xlink="http://www.w3.org/1999/xlink" ext-link-type="gen" xlink:href="KF615963" xlink:type="simple">KF615963</ext-link>, <ext-link xmlns:xlink="http://www.w3.org/1999/xlink" ext-link-type="gen" xlink:href="KF616346" xlink:type="simple">KF616346</ext-link>) CAN: AB: 8 km NW of Winfield, Bird East Poplar Creek quarter, mixed woods, 900m; <named-content xmlns:xlink="http://www.w3.org/1999/xlink" content-type="dwc:verbatimCoordinates" xlink:type="simple">53.01 -114.5</named-content>; 15 v 2010; UV; C.D.Bird (CNC).</p><p>Paratypes: 2 ♀♀. CAN: AB: 1 ♀ (MS13904) 8 km NW of Winfield, Bird East Poplar Creek quarter, mixed woods, 900m, <named-content xmlns:xlink="http://www.w3.org/1999/xlink" content-type="dwc:verbatimCoordinates" xlink:type="simple">53.01 -114.5</named-content>, 21 v 2011, UV, C.D.Bird (CNC). ON: 1 ♀ (MS12153) Bells Corners, Stony Swamp, <named-content xmlns:xlink="http://www.w3.org/1999/xlink" content-type="dwc:verbatimCoordinates" xlink:type="simple">45.295 -75.83</named-content>, 3 v 2010, MV light, J.Dombroskie, B.C.Schmidt (CNC).</p></tp:treatment-sec><tp:treatment-sec sec-type="Etymology"><title>Etymology.</title><p>This species is most similar to <italic><tp:taxon-name><tp:taxon-name-part taxon-name-part-type="genus">Ophion</tp:taxon-name-part> <tp:taxon-name-part taxon-name-part-type="species">idoneus</tp:taxon-name-part></tp:taxon-name></italic>. Since <italic><tp:taxon-name><tp:taxon-name-part taxon-name-part-type="species">idoneus</tp:taxon-name-part></tp:taxon-name></italic> is the Latin word for “suitable” or “proper”, the name for this species is derived from the Latin word <italic><tp:taxon-name><tp:taxon-name-part taxon-name-part-type="species">importunus</tp:taxon-name-part></tp:taxon-name></italic>, meaning “unsuitable”.</p></tp:treatment-sec><tp:treatment-sec sec-type="Diagnosis"><title>Diagnosis.</title><p>Similar to <italic><tp:taxon-name><tp:taxon-name-part taxon-name-part-type="genus">Ophion</tp:taxon-name-part> <tp:taxon-name-part taxon-name-part-type="species">idoneus</tp:taxon-name-part></tp:taxon-name></italic>, but can be recognized by the larger size, LMC convergent but not meeting (thus propodeum lacks Y-shaped carinae), and the long ramellus. Wing L: 12.6–13.3 mm, Flag: 54–57.</p></tp:treatment-sec><tp:treatment-sec sec-type="Description"><title>Description.</title><p><bold>Head:</bold> Eyes weakly convergent in frontal view; stemmaticum weakly raised, sulci not complete; IOD/OL: 0.53–0.85, OOD: 0.15–0.23; occipital carina rounded, very slightly rippled or wavy, OC/OL: 0.80–1.00; temple receding, approximately equal to eye width in lateral view; clypeus convex, weakly coriaceous, with small regular punctures only slightly larger than on face, separated by approximately their diameter, CH/CAW: 50–0.60; face subpolished with very small punctures separated by slightly more than their diameter in the centre and slightly less on the sides; FW/FH: 1.25–1.29; antennae with 54–57 flagellomeres, F1: 3.43–3.69; F20: 1.54–1.83; MS/MS: 0.46–0.58; GI/MW: 0.46–0.54.</p><p><bold>Mesosoma:</bold> Mesoscutum subpolished with very small regular punctures separated by 1–2× their diameter; mesopleuron and metapleuron coriaceous, strongly closely punctate, punctures separated by less than their diameter; area of mesopleuron above mesopleural fovea subpolished with minute punctures separated by 1–3× their diameter; epicnemial carina: pleurosternal angle obtuse, rounded; scutellum with lateral carina strong along most of length, SL/SW: 1.55–1.60; <bold>Propodeum:</bold> ATC strong, moderately arched above ASu; PTC present along AJC, otherwise absent; MLC very weak and weakly convergent along ASu, stronger at apex of ASu, obsolete and represented by strongly convergent wrinkles along AP; LLC represented by indistinct wrinkles along AJC, otherwise absent; PC strong, sometimes weakly connected to spiracle by an obsolete carina; spiracular area sloping, subpolished with small punctures separated by less than their diameter; posterior area wavy-wrinkled with very shallow punctures basally, more wrinkled apically.</p><p><bold>Wings:</bold> Wing L: 12.6–13.3 mm, CI: 0.60–0.67, AI: 1.58–1.89, SDI: 1.06–1.22, ICI: 0.62–0.80, wings with veins black, stigma reddish-brown with apex whitish-gray, ramellus long, fenestra not extending below prestigma.</p><p><bold>Legs:</bold> CL/CW: 1.61–2.00, FL/FW: 8.25–8.87, MT1/MT2: 2.19–2.26; MTS: 0.79–0.87.</p><p><bold>Metasoma:</bold> Expansion from petiole to postpetiole somewhat abrupt.</p><p><bold>Colour:</bold> Reddish-orange, orbits and sometimes mandibles yellow, tegula and dorsal part of mesepimeron yellowish, scutellum slightly paler than base colour.</p><fig id="F16" position="float" orientation="portrait"><label>Plate 3.</label><caption><p><italic><tp:taxon-name><tp:taxon-name-part taxon-name-part-type="genus">Ophion</tp:taxon-name-part> <tp:taxon-name-part taxon-name-part-type="species">importunus</tp:taxon-name-part></tp:taxon-name></italic> Schwarzfeld sp.n., type specimen; <bold>a</bold> habitus <bold>b</bold> propodeum and scutellum <bold>c</bold> mesothorax and head <bold>d</bold> face.</p></caption><graphic xmlns:xlink="http://www.w3.org/1999/xlink" xlink:href="zookeys-462-059-g016.jpg" position="float" orientation="portrait" xlink:type="simple" id="oo_35374.jpg"/></fig></tp:treatment-sec><tp:treatment-sec sec-type="Seasonality"><title>Seasonality.</title><p>All three collection records are in May.</p></tp:treatment-sec><tp:treatment-sec><!--Section generated to contain objects referenced in tp:taxon-treatment.--><fig id="F12" position="float" orientation="portrait"><label>Figure 10.</label><caption><p>Propodeal carinae of species from the <italic><tp:taxon-name><tp:taxon-name-part taxon-name-part-type="genus">Ophion</tp:taxon-name-part> <tp:taxon-name-part taxon-name-part-type="species">scutellaris</tp:taxon-name-part></tp:taxon-name></italic> species group. All images are of female specimens; male specimens have the same basic arrangement, but often with weaker carinae. <bold>a</bold> <italic><tp:taxon-name><tp:taxon-name-part taxon-name-part-type="species">keala</tp:taxon-name-part></tp:taxon-name></italic> <bold>b</bold> <italic><tp:taxon-name><tp:taxon-name-part taxon-name-part-type="species">idoneus</tp:taxon-name-part></tp:taxon-name></italic> (arrow indicates fused carinae) <bold>c</bold> <italic><tp:taxon-name><tp:taxon-name-part taxon-name-part-type="species">importunus</tp:taxon-name-part></tp:taxon-name></italic> <bold>d</bold> <italic><tp:taxon-name><tp:taxon-name-part taxon-name-part-type="species">clave</tp:taxon-name-part></tp:taxon-name></italic> <bold>e</bold> <italic><tp:taxon-name><tp:taxon-name-part taxon-name-part-type="species">aureus</tp:taxon-name-part></tp:taxon-name></italic> (arrow indicates expanded, flange-like carina) <bold>f</bold> <italic><tp:taxon-name><tp:taxon-name-part taxon-name-part-type="species">brevipunctatus</tp:taxon-name-part></tp:taxon-name></italic> <bold>g</bold> <italic><tp:taxon-name><tp:taxon-name-part taxon-name-part-type="species">dombroskii</tp:taxon-name-part></tp:taxon-name></italic>.</p></caption><graphic xmlns:xlink="http://www.w3.org/1999/xlink" xlink:href="zookeys-462-059-g012.jpg" position="float" orientation="portrait" xlink:type="simple" id="oo_35370.jpg"/></fig><fig id="F13" position="float" orientation="portrait"><label>Figure 11.</label><caption><p>Representative fore wings and hind wings of species from the <italic><tp:taxon-name><tp:taxon-name-part taxon-name-part-type="genus">Ophion</tp:taxon-name-part> <tp:taxon-name-part taxon-name-part-type="species">scutellaris</tp:taxon-name-part></tp:taxon-name></italic> species group. <bold>a</bold> <italic><tp:taxon-name><tp:taxon-name-part taxon-name-part-type="species">keala</tp:taxon-name-part></tp:taxon-name></italic> <bold>b</bold> <italic><tp:taxon-name><tp:taxon-name-part taxon-name-part-type="species">idoneus</tp:taxon-name-part></tp:taxon-name></italic> <bold>c</bold> <italic><tp:taxon-name><tp:taxon-name-part taxon-name-part-type="species">importunus</tp:taxon-name-part></tp:taxon-name></italic> <bold>d</bold> <italic><tp:taxon-name><tp:taxon-name-part taxon-name-part-type="species">clave</tp:taxon-name-part></tp:taxon-name></italic> <bold>e</bold> <italic><tp:taxon-name><tp:taxon-name-part taxon-name-part-type="species">aureus</tp:taxon-name-part></tp:taxon-name></italic> <bold>f</bold> <italic><tp:taxon-name><tp:taxon-name-part taxon-name-part-type="species">brevipunctatus</tp:taxon-name-part></tp:taxon-name></italic> <bold>g</bold> <italic><tp:taxon-name><tp:taxon-name-part taxon-name-part-type="species">dombroskii</tp:taxon-name-part></tp:taxon-name></italic>.</p></caption><graphic xmlns:xlink="http://www.w3.org/1999/xlink" xlink:href="zookeys-462-059-g013.jpg" position="float" orientation="portrait" xlink:type="simple" id="oo_35371.jpg"/></fig></tp:treatment-sec></tp:taxon-treatment>
