# Supplementary material for: Species delimitation using morphology, morphometrics, and molecules: definition of the Ophion scutellaris Thomson species group, with descriptions of six new species (Hymenoptera, Ichneumonidae)
Source: Zookeys. 2014 Dec 10;(462):59–114. doi: 10.3897/zookeys.462.8229 (PMC4284433; doi:10.3897/zookeys.462.8229)
Supplement: XML Treatment for Ophion clave [file zookeys.462.8229-treatment4.xml]

<!DOCTYPE tp:taxon-treatment
  PUBLIC "-//TaxonX//DTD Taxonomic Treatment Publishing DTD v0 20100105//EN" "tax-treatment-NSO.dtd">
<tp:taxon-treatment xmlns:tp="http://www.plazi.org/taxpub"><tp:treatment-meta><kwd-group><label>Taxon classification</label><kwd><named-content content-type="kingdom">Animalia</named-content></kwd><kwd><named-content content-type="order">Hymenoptera</named-content></kwd><kwd><named-content content-type="family">Ichneumonidae</named-content></kwd></kwd-group><mixed-citation publication-type="journal"><person-group><name><surname>Schwarzfeld</surname><given-names>Marla D.</given-names></name><name><surname>Sperling</surname><given-names>Felix A. H.</given-names></name></person-group><article-title>Species delimitation using morphology, morphometrics, and molecules: definition of the <italic><tp:taxon-name><tp:taxon-name-part taxon-name-part-type="genus">Ophion</tp:taxon-name-part> <tp:taxon-name-part taxon-name-part-type="species">scutellaris</tp:taxon-name-part></tp:taxon-name></italic> Thomson species group, with descriptions of six new species (<tp:taxon-name><tp:taxon-name-part taxon-name-part-type="order">Hymenoptera</tp:taxon-name-part></tp:taxon-name>, <tp:taxon-name><tp:taxon-name-part taxon-name-part-type="family">Ichneumonidae</tp:taxon-name-part></tp:taxon-name>)</article-title><source>Zookeys</source><day>10</day><month>12</month><year>2014</year><volume>2014</volume><issue>462</issue><fpage>59</fpage><lpage>114</lpage><pub-id pub-id-type="doi">10.3897/zookeys.462.8229</pub-id></mixed-citation></tp:treatment-meta><tp:nomenclature><tp:taxon-name>
                            <tp:taxon-name-part taxon-name-part-type="genus">Ophion</tp:taxon-name-part>
                            <tp:taxon-name-part taxon-name-part-type="species">clave</tp:taxon-name-part>
                            <object-id xmlns:xlink="http://www.w3.org/1999/xlink" content-type="zoobank" xlink:type="simple">http://zoobank.org/59F09AD9-0EDE-490F-BA1A-A84128CB9ED4</object-id>
                        </tp:taxon-name><tp:taxon-authority>Schwarzfeld</tp:taxon-authority><tp:taxon-status xmlns:xlink="http://www.w3.org/1999/xlink" xlink:type="simple">sp. n.</tp:taxon-status><xref ref-type="fig" rid="F12">Figures 10d</xref><xref ref-type="fig" rid="F13">, 11d</xref><xref ref-type="fig" rid="F17">; Plate 4</xref><!--PageBreak--><!--PageBreak--></tp:nomenclature><tp:treatment-sec sec-type="Type material"><title>Type material.</title><p>Holotype: ♀ (MS12193, DNA6944, GenBank <ext-link xmlns:xlink="http://www.w3.org/1999/xlink" ext-link-type="gen" xlink:href="KF594831" xlink:type="simple">KF594831</ext-link>, <ext-link xmlns:xlink="http://www.w3.org/1999/xlink" ext-link-type="gen" xlink:href="KF615972" xlink:type="simple">KF615972</ext-link>, <ext-link xmlns:xlink="http://www.w3.org/1999/xlink" ext-link-type="gen" xlink:href="KF616352" xlink:type="simple">KF616352</ext-link>): CAN: AB: Spruce Grove, 13 km South, <named-content xmlns:xlink="http://www.w3.org/1999/xlink" content-type="dwc:verbatimCoordinates" xlink:type="simple">53.4 -113.9</named-content>, 28 v-2 vi 1989, Malaise, A.T.Finnamore (CNC)</p><p>Paratypes: 13 ♀♀, 3 ♂♂. CAN: AB: 2 ♀♀(MS12198–99) Same data as holotype (CNC); 1 ♂, 3 ♀♀ (MS13746, DNA7383, GenBank <ext-link xmlns:xlink="http://www.w3.org/1999/xlink" ext-link-type="gen" xlink:href="KF594963" xlink:type="simple">KF594963</ext-link>; MS13749, DNA7381, GenBank <ext-link xmlns:xlink="http://www.w3.org/1999/xlink" ext-link-type="gen" xlink:href="KF594961" xlink:type="simple">KF594961</ext-link>; MS13748; MS13752) Jenner Bridge, S. Jenner, riparian willow/sagebrush shrub, <named-content xmlns:xlink="http://www.w3.org/1999/xlink" content-type="dwc:verbatimCoordinates" xlink:type="simple">50.844 -111.154</named-content>, 2 vi 2010, UV trap, G.Anweiler (CNC); 1 ♀ (MS1689, DNA7391, GenBank <ext-link xmlns:xlink="http://www.w3.org/1999/xlink" ext-link-type="gen" xlink:href="KF594970" xlink:type="simple">KF594970</ext-link>) Jenner rodeo grounds, <named-content xmlns:xlink="http://www.w3.org/1999/xlink" content-type="dwc:verbatimCoordinates" xlink:type="simple">50.842 -111.151</named-content>, 07 vi 2007, Light, G.Anweiler (CNC); 1 ♂, 1 ♀ (MS71, DNA7382, GenBank <ext-link xmlns:xlink="http://www.w3.org/1999/xlink" ext-link-type="gen" xlink:href="KF594962" xlink:type="simple">KF594962</ext-link>; MS72) Jenner rodeo grounds, <named-content xmlns:xlink="http://www.w3.org/1999/xlink" content-type="dwc:verbatimCoordinates" xlink:type="simple">50.842 -111.151</named-content>, 09 v 2007, UV trap, M.Schwarzfeld (CNC); 1 ♀ (MS1434) Jenner rodeo grounds, <named-content xmlns:xlink="http://www.w3.org/1999/xlink" content-type="dwc:verbatimCoordinates" xlink:type="simple">50.842 -111.151</named-content>, 26 v 2007, UV trap, J.Dombroskie &amp; G.Anweiler (CNC); 1 ♀ (MS12386) 17 km S of Stettler, Lowden Springs Conserv. Area, aspen/buckbrush/grassland, 822m, <named-content xmlns:xlink="http://www.w3.org/1999/xlink" content-type="dwc:verbatimCoordinates" xlink:type="simple">52.154 -112.713</named-content>; 26 v 2010; UV; C.D.Bird (CNC); 1 ♂ (MS11578) 17 km S of Stettler, Lowden Springs Conserv. Area, native prairie, 825m, <named-content xmlns:xlink="http://www.w3.org/1999/xlink" content-type="dwc:verbatimCoordinates" xlink:type="simple">52.154 -112.712</named-content>, 24 v 2009, UV, C.D.Bird (CNC). MB: 1 ♀ Brandon, 29.v.49, light trap (NFRC); ON: 2 ♀♀ (MS10758, MS10763) Leeds, Grenville Co. Long Mtn, <named-content xmlns:xlink="http://www.w3.org/1999/xlink" content-type="dwc:verbatimCoordinates" xlink:type="simple">44.487 -76.008</named-content>, 27 iv 2009, B.C.Schmidt (CNC); 1 ♀ Waterloo Co., Cambridge, malaise, 18-21.v.1992, Skevington &amp; Cannings (RBCM)</p></tp:treatment-sec><tp:treatment-sec sec-type="Etymology"><title>Etymology.</title><p>“<italic>Clave</italic>” is the Spanish word for key, and refers to the arrangement of the propodeal carinae, which resemble an old-fashioned keyhole. It is also the fundamental rhythm in salsa music, which was undoubtedly playing as this species was being described. It is a noun in apposition.</p></tp:treatment-sec><tp:treatment-sec sec-type="Diagnosis"><title>Diagnosis.</title><p>ATC of propodeum U-shaped above ASu; stemmaticum raised; occipital carina rounded; face coarsely densely punctate (most punctures separated by less than their diameter), and punctures connected by strong microreticulation; Wing L: 10.5–12.4 mm; Flag: 52–60. This species is most similar to <italic><tp:taxon-name><tp:taxon-name-part taxon-name-part-type="genus">Ophion</tp:taxon-name-part> <tp:taxon-name-part taxon-name-part-type="species">brevipunctatus</tp:taxon-name-part></tp:taxon-name></italic>, but can be distinguished by the sculpture of the face, the more extensive yellow orbits and the smaller size. This species is also similar to <italic><tp:taxon-name><tp:taxon-name-part taxon-name-part-type="genus">Ophion</tp:taxon-name-part> <tp:taxon-name-part taxon-name-part-type="species">idoneus</tp:taxon-name-part></tp:taxon-name></italic> and <italic><tp:taxon-name><tp:taxon-name-part taxon-name-part-type="genus">Ophion</tp:taxon-name-part> <tp:taxon-name-part taxon-name-part-type="species">importunus</tp:taxon-name-part></tp:taxon-name></italic>, but can be most easily distinguished by the strongly convex ATC.</p></tp:treatment-sec><tp:treatment-sec sec-type="Description"><title>Description.</title><p><bold>Head:</bold> Eyes slightly convergent to nearly parallel in frontal view; stemmaticum raised, sulci surrounding stemmaticum complete or nearly so; IOD/OL: 0.53–1.00; OOD/OL: 0.13–0.29; occipital carina rounded, OC/OL: 0.67–0.92; temple receding, approximately equal to width of eye in lateral view; clypeus weakly convex in lateral view and very weakly separated from face, coriaceous with irregularly scattered coarse punctures, often interspersed with at least a few minute punctures, smaller and denser towards lateral and dorsal margins, less dense than on face (see variation), CH/CAW: 0.49–0.67; face evenly coarsely punctate, most punctures separated <!--PageBreak-->by less than their diameter and connected by strong microreticulation, smaller on sides than in centre (see variation); FW/FH: 1.18–1.26; antennae with 52–60 flagellomeres, F1: 3.00–4.17, F20: 1.36–1.83; MS/MW: 0.43–0.63; GI/MW: 0.36–0.67</p><p><bold>Mesosoma:</bold> <italic>Female</italic>: Mesoscutum polished to subpolished (see variation), evenly, shallowly punctate with small to minute punctures; mesopleuron coriaceous with strong punctures separated by approximately their diameter, polished with sparse minute punctures above mesopleural fovea; epicnemial carina of females with pleurosternal angle approximately 90°, and more or less sharp, varying from slightly acute to slightly obtuse; SL/SW: 1.23–1.58; lateral carina strong along anterior third to two-thirds of scutellum; metapleuron coriaceous with strong punctures separated by approximately their diameter; <italic>Male</italic>: Same, except SL/SW: 1.43–1.67; pleurosternal angle of epicnemial carina rounded and slightly obtuse.</p><p><bold>Propodeum:</bold> <!--PageBreak--><italic>Female</italic>: ATC strong, strongly arched above ASu (so anterior margin of ASu is highly convex), occasionally weak to obsolete along AE; PTC present (occasionally obsolete) along ASu, usually produced as small crests where intersects with MLC, obsolete to absent between AD and APE, strong along AJC; MLC weak and slightly convergent along ASu, strong (occasionally weak) and distinctly convergent (but not meeting) along AP; LLC weak to strong along AJC, otherwise absent; PC strong, not connected to spiracle; spiracular area slightly to strongly sloping, closely punctate, subpolished to coriaceous; posterior area rugulopunctate basally, strongly wrinkled apically; <italic>Male</italic>: Same pattern but all carinae tending to be weaker.</p><p><bold>Wings:</bold> Wing L: 10.5–12.4 mm, CI: 0.39–0.59, AI: 1.13–2.16, SDI: 1.16–1.30, ICI: 0.52–0.93; veins dark brown to black, stigma light brown; fore wing with ramellus absent or present, discocubital cell entirely trichiose except for well-defined fenestra under stigma (not extending below prestigma).</p><p><bold>Legs:</bold> <italic>Female</italic>: CL/CW: 1.58–1.93; FL/FW: 7.00–8.59 (♀), 7.00–7.18 (♂), MT1/MT2: 2.01–2.26 (♀); MTS: 0.72–0.88; <italic>Male</italic>: Same, except MT1/MT2: 1.69–2.02.</p><p><bold>Metasoma:</bold> Sides of petiole gently divergent from spiracles to apex in females, more abruptly expanded at spiracles in males.</p><p><bold>Colour:</bold> Reddish-orange; palps, mandibles and/or scutellum sometimes slightly paler; orbits narrowly yellowish; tegula and mesepimeron yellowish.</p><fig id="F17" position="float" orientation="portrait"><label>Plate 4.</label><caption><p><italic><tp:taxon-name><tp:taxon-name-part taxon-name-part-type="genus">Ophion</tp:taxon-name-part> <tp:taxon-name-part taxon-name-part-type="species">clave</tp:taxon-name-part></tp:taxon-name></italic> Schwarzfeld sp.n., type specimen; <bold>a</bold> habitus <bold>b</bold> propodeum and scutellum <bold>c</bold> mesothorax and head <bold>d</bold> face.</p></caption><graphic xmlns:xlink="http://www.w3.org/1999/xlink" xlink:href="zookeys-462-059-g017.jpg" position="float" orientation="portrait" xlink:type="simple" id="oo_35375.jpg"/></fig></tp:treatment-sec><tp:treatment-sec sec-type="Variation"><title>Variation.</title><p>There is some geographic variation in this species, with less morphological variation in specimens from within each locality than there is between localities.</p><p>2 ♀♀ have clypeal punctures more densely and regularly spaced than in remaining specimens; 2 ♀♀ have facial punctures slightly smaller and facial microreticulation slightly weaker that in the remaining specimens; 1 ♂, 1 ♀ (from same locality) with mesoscutum coriaceous.</p></tp:treatment-sec><tp:treatment-sec sec-type="Seasonality"><title>Seasonality.</title><p>This species has been collected from late April until early June.</p></tp:treatment-sec><tp:treatment-sec><!--Section generated to contain objects referenced in tp:taxon-treatment.--><fig id="F12" position="float" orientation="portrait"><label>Figure 10.</label><caption><p>Propodeal carinae of species from the <italic><tp:taxon-name><tp:taxon-name-part taxon-name-part-type="genus">Ophion</tp:taxon-name-part> <tp:taxon-name-part taxon-name-part-type="species">scutellaris</tp:taxon-name-part></tp:taxon-name></italic> species group. All images are of female specimens; male specimens have the same basic arrangement, but often with weaker carinae. <bold>a</bold> <italic><tp:taxon-name><tp:taxon-name-part taxon-name-part-type="species">keala</tp:taxon-name-part></tp:taxon-name></italic> <bold>b</bold> <italic><tp:taxon-name><tp:taxon-name-part taxon-name-part-type="species">idoneus</tp:taxon-name-part></tp:taxon-name></italic> (arrow indicates fused carinae) <bold>c</bold> <italic><tp:taxon-name><tp:taxon-name-part taxon-name-part-type="species">importunus</tp:taxon-name-part></tp:taxon-name></italic> <bold>d</bold> <italic><tp:taxon-name><tp:taxon-name-part taxon-name-part-type="species">clave</tp:taxon-name-part></tp:taxon-name></italic> <bold>e</bold> <italic><tp:taxon-name><tp:taxon-name-part taxon-name-part-type="species">aureus</tp:taxon-name-part></tp:taxon-name></italic> (arrow indicates expanded, flange-like carina) <bold>f</bold> <italic><tp:taxon-name><tp:taxon-name-part taxon-name-part-type="species">brevipunctatus</tp:taxon-name-part></tp:taxon-name></italic> <bold>g</bold> <italic><tp:taxon-name><tp:taxon-name-part taxon-name-part-type="species">dombroskii</tp:taxon-name-part></tp:taxon-name></italic>.</p></caption><graphic xmlns:xlink="http://www.w3.org/1999/xlink" xlink:href="zookeys-462-059-g012.jpg" position="float" orientation="portrait" xlink:type="simple" id="oo_35370.jpg"/></fig><fig id="F13" position="float" orientation="portrait"><label>Figure 11.</label><caption><p>Representative fore wings and hind wings of species from the <italic><tp:taxon-name><tp:taxon-name-part taxon-name-part-type="genus">Ophion</tp:taxon-name-part> <tp:taxon-name-part taxon-name-part-type="species">scutellaris</tp:taxon-name-part></tp:taxon-name></italic> species group. <bold>a</bold> <italic><tp:taxon-name><tp:taxon-name-part taxon-name-part-type="species">keala</tp:taxon-name-part></tp:taxon-name></italic> <bold>b</bold> <italic><tp:taxon-name><tp:taxon-name-part taxon-name-part-type="species">idoneus</tp:taxon-name-part></tp:taxon-name></italic> <bold>c</bold> <italic><tp:taxon-name><tp:taxon-name-part taxon-name-part-type="species">importunus</tp:taxon-name-part></tp:taxon-name></italic> <bold>d</bold> <italic><tp:taxon-name><tp:taxon-name-part taxon-name-part-type="species">clave</tp:taxon-name-part></tp:taxon-name></italic> <bold>e</bold> <italic><tp:taxon-name><tp:taxon-name-part taxon-name-part-type="species">aureus</tp:taxon-name-part></tp:taxon-name></italic> <bold>f</bold> <italic><tp:taxon-name><tp:taxon-name-part taxon-name-part-type="species">brevipunctatus</tp:taxon-name-part></tp:taxon-name></italic> <bold>g</bold> <italic><tp:taxon-name><tp:taxon-name-part taxon-name-part-type="species">dombroskii</tp:taxon-name-part></tp:taxon-name></italic>.</p></caption><graphic xmlns:xlink="http://www.w3.org/1999/xlink" xlink:href="zookeys-462-059-g013.jpg" position="float" orientation="portrait" xlink:type="simple" id="oo_35371.jpg"/></fig></tp:treatment-sec></tp:taxon-treatment>
