# Supplementary material for: Species delimitation using morphology, morphometrics, and molecules: definition of the Ophion scutellaris Thomson species group, with descriptions of six new species (Hymenoptera, Ichneumonidae)
Source: Zookeys. 2014 Dec 10;(462):59–114. doi: 10.3897/zookeys.462.8229 (PMC4284433; doi:10.3897/zookeys.462.8229)
Supplement: XML Treatment for Ophion brevipunctatus [file zookeys.462.8229-treatment6.xml]

<!DOCTYPE tp:taxon-treatment
  PUBLIC "-//TaxonX//DTD Taxonomic Treatment Publishing DTD v0 20100105//EN" "tax-treatment-NSO.dtd">
<tp:taxon-treatment xmlns:tp="http://www.plazi.org/taxpub"><tp:treatment-meta><kwd-group><label>Taxon classification</label><kwd><named-content content-type="kingdom">Animalia</named-content></kwd><kwd><named-content content-type="order">Hymenoptera</named-content></kwd><kwd><named-content content-type="family">Ichneumonidae</named-content></kwd></kwd-group><mixed-citation publication-type="journal"><person-group><name><surname>Schwarzfeld</surname><given-names>Marla D.</given-names></name><name><surname>Sperling</surname><given-names>Felix A. H.</given-names></name></person-group><article-title>Species delimitation using morphology, morphometrics, and molecules: definition of the <italic><tp:taxon-name><tp:taxon-name-part taxon-name-part-type="genus">Ophion</tp:taxon-name-part> <tp:taxon-name-part taxon-name-part-type="species">scutellaris</tp:taxon-name-part></tp:taxon-name></italic> Thomson species group, with descriptions of six new species (<tp:taxon-name><tp:taxon-name-part taxon-name-part-type="order">Hymenoptera</tp:taxon-name-part></tp:taxon-name>, <tp:taxon-name><tp:taxon-name-part taxon-name-part-type="family">Ichneumonidae</tp:taxon-name-part></tp:taxon-name>)</article-title><source>Zookeys</source><day>10</day><month>12</month><year>2014</year><volume>2014</volume><issue>462</issue><fpage>59</fpage><lpage>114</lpage><pub-id pub-id-type="doi">10.3897/zookeys.462.8229</pub-id></mixed-citation></tp:treatment-meta><tp:nomenclature><tp:taxon-name>
                            <tp:taxon-name-part taxon-name-part-type="genus">Ophion</tp:taxon-name-part>
                            <tp:taxon-name-part taxon-name-part-type="species">brevipunctatus</tp:taxon-name-part>
                            <object-id xmlns:xlink="http://www.w3.org/1999/xlink" content-type="zoobank" xlink:type="simple">http://zoobank.org/88A11622-15EA-40E9-B988-1EAC4AF972E2</object-id>
                        </tp:taxon-name><tp:taxon-authority>Schwarzfeld</tp:taxon-authority><tp:taxon-status xmlns:xlink="http://www.w3.org/1999/xlink" xlink:type="simple">sp. n.</tp:taxon-status><xref ref-type="fig" rid="F12">Figures 10f</xref><xref ref-type="fig" rid="F13">, 11f</xref><xref ref-type="fig" rid="F19">; Plate 6</xref><!--PageBreak--><!--PageBreak--></tp:nomenclature><tp:treatment-sec sec-type="Material examined"><title>Material examined.</title><p>Holotype ♀ (MS7990, DNA3939, GenBank <ext-link xmlns:xlink="http://www.w3.org/1999/xlink" ext-link-type="gen" xlink:href="KF594513" xlink:type="simple">KF594513</ext-link>, <ext-link xmlns:xlink="http://www.w3.org/1999/xlink" ext-link-type="gen" xlink:href="KF615967" xlink:type="simple">KF615967</ext-link>, <ext-link xmlns:xlink="http://www.w3.org/1999/xlink" ext-link-type="gen" xlink:href="KF616314" xlink:type="simple">KF616314</ext-link>) CAN: ON: Carleton Co., Carp Ridge, nr. Carp; <named-content xmlns:xlink="http://www.w3.org/1999/xlink" content-type="dwc:verbatimCoordinates" xlink:type="simple">45.385 -76.008</named-content>; 13 v 2008; UV light; B.C. Schmidt (CNC).</p><!--PageBreak--></tp:treatment-sec><tp:treatment-sec sec-type="Etymology"><title>Etymology.</title><p>The name is derived from the Latin words <italic>brevis</italic> and <italic>punctatus</italic>, referring to the unusually shallow punctures of the face.</p></tp:treatment-sec><tp:treatment-sec sec-type="Diagnosis"><title>Diagnosis.</title><p>Wing L: 14.0 mm; Flag: 67; ATC strongly arched above ASu; stemmaticum raised with sulci complete; facial punctures small, very shallow, widely separated but connected with strong microreticulation; temple strongly receding, 0.6× eye width (other species in this group with temple approximately equal to eye width); stemmaticum dark, no yellow on orbits.</p></tp:treatment-sec><tp:treatment-sec sec-type="Description"><title>Description.</title><p><bold>Head:</bold> Eyes convergent in frontal view; stemmaticum raised, sulci complete; IOD/OL: 0.69, OOD/OL: 0.13; occipital carina rounded, OC/OL: 0.78; temple strongly receding, 0.6× as long as eye width in lateral view; CH/CAW 0.58× apical width, only slightly convex in lateral view, weakly separated from face; clypeal punctures irregularly sized, sparsely, irregularly distributed across coriaceous clypeus; punctures of face small, very shallow, separated by 2–3× their diameter, connected by strong microreticulation; FW/FH: 1.27; antennae with 67 flagellomeres; F1: 3.6; F20: 1.8; MS/MW: 0.5; GI/MW: 0.5.</p><!--PageBreak--><p><bold>Mesosoma:</bold> Mesoscutum subpolished, evenly punctate with minute punctures; mesopleuron coriaceous with strong punctures separated by approximately their diameter, varying to subpolished with smaller punctures anteriodorsally; subpolished with minute punctures above mesopleural fovea; epicnemial carina with pleurosternal angle slightly obtuse; SL/SW: 1.5, strongly carinate along the anterior third; metapleuron coriaceous with shallow medium-sized punctures, more sparsely distributed than on mesopleuron.</p><p><bold>Propodeum:</bold> ATC strong, strongly arched along ASu (so anterior margin of ASu strongly convex); PTC obsolete in centre, strong at intersection with MLC and for a short distance along AD, otherwise obsolete along AD, very strong along AJC; MLC obsolete and slightly convergent along ASu, obsolete (represented by wrinkles) and strongly convergent along AP; LLC present along AJC, very weakly represented at intersection with ATC, otherwise absent; PC strong, not connected to spiracle; spiracular area sloping, coriaceous with small shallow punctures; posterior area weakly rugopunctate, becoming wrinkled apically.</p><p><bold>Wings:</bold> Wing L: 14.0 mm, CI: 0.62, AI: 1.73, SDI: 1.29, ICI: 0.80, wing veins dark brown, stigma reddish-brown, fenestra restricted to area below stigma, trichiae slightly sparser below prestigma, ramellus long.</p><p><bold>Legs:</bold> CL/CW: 2.0; FL/FW: 9.5, MT1/MT2: 2.1; MTS: 0.78.</p><p><bold>Metasoma:</bold> Sides of petiole gradually expanding at spiracles.</p><p><bold>Colour:</bold> Uniformly reddish-orange; stemmaticum distinctly darker, dark reddish-brown; palps and scutellum very slightly paler than base colour, tegula and extreme dorsal part of mesepimeron dark yellowish, mesopleural fovea slightly darker than base colour.</p><fig id="F19" position="float" orientation="portrait"><label>Plate 6.</label><caption><p><italic><tp:taxon-name><tp:taxon-name-part taxon-name-part-type="genus">Ophion</tp:taxon-name-part> <tp:taxon-name-part taxon-name-part-type="species">brevipunctatus</tp:taxon-name-part></tp:taxon-name></italic> Schwarzfeld sp.n., type specimen; <bold>a</bold> habitus <bold>b</bold> propodeum and scutellum <bold>c</bold> mesothorax and head <bold>d</bold> face.</p></caption><graphic xmlns:xlink="http://www.w3.org/1999/xlink" xlink:href="zookeys-462-059-g019.jpg" position="float" orientation="portrait" xlink:type="simple" id="oo_35377.jpg"/></fig></tp:treatment-sec><tp:treatment-sec sec-type="Seasonality"><title>Seasonality.</title><p>The one collection record is from May 13.</p></tp:treatment-sec><tp:treatment-sec><!--Section generated to contain objects referenced in tp:taxon-treatment.--><fig id="F12" position="float" orientation="portrait"><label>Figure 10.</label><caption><p>Propodeal carinae of species from the <italic><tp:taxon-name><tp:taxon-name-part taxon-name-part-type="genus">Ophion</tp:taxon-name-part> <tp:taxon-name-part taxon-name-part-type="species">scutellaris</tp:taxon-name-part></tp:taxon-name></italic> species group. All images are of female specimens; male specimens have the same basic arrangement, but often with weaker carinae. <bold>a</bold> <italic><tp:taxon-name><tp:taxon-name-part taxon-name-part-type="species">keala</tp:taxon-name-part></tp:taxon-name></italic> <bold>b</bold> <italic><tp:taxon-name><tp:taxon-name-part taxon-name-part-type="species">idoneus</tp:taxon-name-part></tp:taxon-name></italic> (arrow indicates fused carinae) <bold>c</bold> <italic><tp:taxon-name><tp:taxon-name-part taxon-name-part-type="species">importunus</tp:taxon-name-part></tp:taxon-name></italic> <bold>d</bold> <italic><tp:taxon-name><tp:taxon-name-part taxon-name-part-type="species">clave</tp:taxon-name-part></tp:taxon-name></italic> <bold>e</bold> <italic><tp:taxon-name><tp:taxon-name-part taxon-name-part-type="species">aureus</tp:taxon-name-part></tp:taxon-name></italic> (arrow indicates expanded, flange-like carina) <bold>f</bold> <italic><tp:taxon-name><tp:taxon-name-part taxon-name-part-type="species">brevipunctatus</tp:taxon-name-part></tp:taxon-name></italic> <bold>g</bold> <italic><tp:taxon-name><tp:taxon-name-part taxon-name-part-type="species">dombroskii</tp:taxon-name-part></tp:taxon-name></italic>.</p></caption><graphic xmlns:xlink="http://www.w3.org/1999/xlink" xlink:href="zookeys-462-059-g012.jpg" position="float" orientation="portrait" xlink:type="simple" id="oo_35370.jpg"/></fig><fig id="F13" position="float" orientation="portrait"><label>Figure 11.</label><caption><p>Representative fore wings and hind wings of species from the <italic><tp:taxon-name><tp:taxon-name-part taxon-name-part-type="genus">Ophion</tp:taxon-name-part> <tp:taxon-name-part taxon-name-part-type="species">scutellaris</tp:taxon-name-part></tp:taxon-name></italic> species group. <bold>a</bold> <italic><tp:taxon-name><tp:taxon-name-part taxon-name-part-type="species">keala</tp:taxon-name-part></tp:taxon-name></italic> <bold>b</bold> <italic><tp:taxon-name><tp:taxon-name-part taxon-name-part-type="species">idoneus</tp:taxon-name-part></tp:taxon-name></italic> <bold>c</bold> <italic><tp:taxon-name><tp:taxon-name-part taxon-name-part-type="species">importunus</tp:taxon-name-part></tp:taxon-name></italic> <bold>d</bold> <italic><tp:taxon-name><tp:taxon-name-part taxon-name-part-type="species">clave</tp:taxon-name-part></tp:taxon-name></italic> <bold>e</bold> <italic><tp:taxon-name><tp:taxon-name-part taxon-name-part-type="species">aureus</tp:taxon-name-part></tp:taxon-name></italic> <bold>f</bold> <italic><tp:taxon-name><tp:taxon-name-part taxon-name-part-type="species">brevipunctatus</tp:taxon-name-part></tp:taxon-name></italic> <bold>g</bold> <italic><tp:taxon-name><tp:taxon-name-part taxon-name-part-type="species">dombroskii</tp:taxon-name-part></tp:taxon-name></italic>.</p></caption><graphic xmlns:xlink="http://www.w3.org/1999/xlink" xlink:href="zookeys-462-059-g013.jpg" position="float" orientation="portrait" xlink:type="simple" id="oo_35371.jpg"/></fig></tp:treatment-sec></tp:taxon-treatment>
