# Supplementary material for: Species delimitation using morphology, morphometrics, and molecules: definition of the Ophion scutellaris Thomson species group, with descriptions of six new species (Hymenoptera, Ichneumonidae)
Source: Zookeys. 2014 Dec 10;(462):59–114. doi: 10.3897/zookeys.462.8229 (PMC4284433; doi:10.3897/zookeys.462.8229)
Supplement: XML Treatment for Ophion dombroskii [file zookeys.462.8229-treatment7.xml]

<!DOCTYPE tp:taxon-treatment
  PUBLIC "-//TaxonX//DTD Taxonomic Treatment Publishing DTD v0 20100105//EN" "tax-treatment-NSO.dtd">
<tp:taxon-treatment xmlns:tp="http://www.plazi.org/taxpub"><tp:treatment-meta><kwd-group><label>Taxon classification</label><kwd><named-content content-type="kingdom">Animalia</named-content></kwd><kwd><named-content content-type="order">Hymenoptera</named-content></kwd><kwd><named-content content-type="family">Ichneumonidae</named-content></kwd></kwd-group><mixed-citation publication-type="journal"><person-group><name><surname>Schwarzfeld</surname><given-names>Marla D.</given-names></name><name><surname>Sperling</surname><given-names>Felix A. H.</given-names></name></person-group><article-title>Species delimitation using morphology, morphometrics, and molecules: definition of the <italic><tp:taxon-name><tp:taxon-name-part taxon-name-part-type="genus">Ophion</tp:taxon-name-part> <tp:taxon-name-part taxon-name-part-type="species">scutellaris</tp:taxon-name-part></tp:taxon-name></italic> Thomson species group, with descriptions of six new species (<tp:taxon-name><tp:taxon-name-part taxon-name-part-type="order">Hymenoptera</tp:taxon-name-part></tp:taxon-name>, <tp:taxon-name><tp:taxon-name-part taxon-name-part-type="family">Ichneumonidae</tp:taxon-name-part></tp:taxon-name>)</article-title><source>Zookeys</source><day>10</day><month>12</month><year>2014</year><volume>2014</volume><issue>462</issue><fpage>59</fpage><lpage>114</lpage><pub-id pub-id-type="doi">10.3897/zookeys.462.8229</pub-id></mixed-citation></tp:treatment-meta><tp:nomenclature><tp:taxon-name>
                            <tp:taxon-name-part taxon-name-part-type="genus">Ophion</tp:taxon-name-part>
                            <tp:taxon-name-part taxon-name-part-type="species">dombroskii</tp:taxon-name-part>
                            <object-id xmlns:xlink="http://www.w3.org/1999/xlink" content-type="zoobank" xlink:type="simple">http://zoobank.org/E1B81D98-14D3-4B7B-959B-01E9873B93DA</object-id>
                        </tp:taxon-name><tp:taxon-authority>Schwarzfeld</tp:taxon-authority><tp:taxon-status xmlns:xlink="http://www.w3.org/1999/xlink" xlink:type="simple">sp. n.</tp:taxon-status><xref ref-type="fig" rid="F12">Figures 10g</xref><xref ref-type="fig" rid="F13">, 11g</xref><xref ref-type="fig" rid="F20">; Plate 7</xref></tp:nomenclature><tp:treatment-sec sec-type="Type material"><title>Type material.</title><p>Holotype ♀ (MS13975, DNA6548, GenBank <ext-link xmlns:xlink="http://www.w3.org/1999/xlink" ext-link-type="gen" xlink:href="KF594760" xlink:type="simple">KF594760</ext-link>, <ext-link xmlns:xlink="http://www.w3.org/1999/xlink" ext-link-type="gen" xlink:href="KF615971" xlink:type="simple">KF615971</ext-link>, <ext-link xmlns:xlink="http://www.w3.org/1999/xlink" ext-link-type="gen" xlink:href="KF616341" xlink:type="simple">KF616341</ext-link>) CAN: SK: nr. Newton L., <named-content xmlns:xlink="http://www.w3.org/1999/xlink" content-type="dwc:verbatimCoordinates" xlink:type="simple">49.301 -107.764</named-content>, 20 v 2011, UV trap, J. Dombroskie (CNC).</p></tp:treatment-sec><tp:treatment-sec sec-type="Etymology"><title>Etymology.</title><p>This species is named for Jason Dombroskie, who was kind enough to collect the only known specimen of this species on an otherwise rainy and utterly unsuccessful moth-collecting trip.</p></tp:treatment-sec><tp:treatment-sec sec-type="Diagnosis"><title>Diagnosis.</title><p>Wing L: 10.8 mm, Flag: 51; The head and thorax of this species are almost entirely black, making this species easily recognizable. It also has unusually short antennal segments, widely separated ocelli and a long, narrow scutellum.</p></tp:treatment-sec><tp:treatment-sec sec-type="Description"><title>Description.</title><p><bold>Head:</bold> Eyes slightly convergent in frontal view; stemmaticum slightly raised, sulci surrounding stemmaticum complete; IOD/OL: 1.20, OOD/OL: 0.45; occipital carina rounded, OC/OL: 1.20; temple receding, approximately equal to width of eye in lateral view; clypeus 0.5× as high as apical width, coriaceous, punctures <!--PageBreak-->irregularly sized (coarse to very small) and sparsely, irregularly distributed, denser on sides, CH/CAW: 0.50; face with medium-sized punctures, approximately separated by their diameter and connected with strong microreticulation, smaller on sides of face; FW/FH: 1.34; antennae short, 51 flagellomeres, F1: 2.7, F20: 1.1; MS/MW: 0.6; GI/MW: 0.8.</p><p><bold>Mesosoma:</bold> Mesoscutum coriaceous, evenly punctate with minute punctures, separated by several times their diameter; mesopleuron and metapleuron strongly coriaceous, evenly, coarsely punctate with punctures separated by their diameter or less; mesopleuron above mesopleural fovea subpolished, punctures minute, separated by <!--PageBreak-->2-3× their diameter; epicnemial carina pleurosternal angle obtuse; scutellum with lateral carina strong along anterior half, SL/SW: 1.8.</p><p><bold>Propodeum:</bold> ATC strong and strongly arched along ASu (so anterior margin of ASu strongly convex), weak to obsolete along AD; PTC mostly obsolete, represented by wrinkles, forming small crests where intersects with MLC, strong along AJC, especially strong at propodeal apophysis; MLC obsolete, faintly represented by wrinkles along ASu and even more indistinctly along AP; LLC present as a wrinkle along AJC, otherwise absent; PC strong, not connected to spiracle; spiracular area sloping, coriaceous with numerous small punctures; posterior area weakly wrinkled and punctate, more wrinkled apically.</p><p><bold>Wings:</bold> Wing L=10.8 mm, CI: 0.49, AI: 1.39, SDI: 1.15, ICI: 0.83; wings with veins dark brown, stigma light brown, fenestra not extending below prestigma, ramellus short.</p><p><bold>Legs:</bold> CL/CW: 1.5, FL/FW: 7.2, MT1/MT2: 3; MTS: 0.85.</p><p><bold>Colour:</bold> Head: black; orbits, temple, vertex, mandibles, palps and clypeus except for extreme base reddish-orange; Mesosoma: black; mesocutum (except margins and base of notauli), scutellum, anterior margin and an indistinct area in the centre of mesopleuron, apical margin of propodeum, apical half of coxae and legs reddish-orange; mesepimeron reddish-orange ventrally and yellowish dorsally; metasoma reddish-orange; ovipositor sheath same colour as metasoma.</p><fig id="F20" position="float" orientation="portrait"><label>Plate 7.</label><caption><p><italic><tp:taxon-name><tp:taxon-name-part taxon-name-part-type="genus">Ophion</tp:taxon-name-part> <tp:taxon-name-part taxon-name-part-type="species">dombroskii</tp:taxon-name-part></tp:taxon-name></italic> Schwarzfeld sp.n., type specimen; <bold>a</bold> habitus <bold>b</bold> propodeum and scutellum <bold>c</bold> mesothorax and head <bold>d</bold> face.</p></caption><graphic xmlns:xlink="http://www.w3.org/1999/xlink" xlink:href="zookeys-462-059-g020.jpg" position="float" orientation="portrait" xlink:type="simple" id="oo_35378.jpg"/></fig></tp:treatment-sec><tp:treatment-sec sec-type="Seasonality"><title>Seasonality.</title><p>The one collection record is from May 20.</p></tp:treatment-sec><tp:treatment-sec sec-type="Remarks"><title>Remarks.</title><p>This species is unusual because of its extensive black markings. The unusually short antennae and black markings indicate that this species may be diurnally active (<xref ref-type="bibr" rid="B17">Gauld 1980</xref>). <xref ref-type="bibr" rid="B18">Gauld (1985)</xref> mentions a few undescribed deserticolous species with short antennae and quadrate central flagellomeres; we have not seen these specimens, so it is unknown whether this species should be considered among them.</p></tp:treatment-sec><tp:treatment-sec><!--Section generated to contain objects referenced in tp:taxon-treatment.--><fig id="F12" position="float" orientation="portrait"><label>Figure 10.</label><caption><p>Propodeal carinae of species from the <italic><tp:taxon-name><tp:taxon-name-part taxon-name-part-type="genus">Ophion</tp:taxon-name-part> <tp:taxon-name-part taxon-name-part-type="species">scutellaris</tp:taxon-name-part></tp:taxon-name></italic> species group. All images are of female specimens; male specimens have the same basic arrangement, but often with weaker carinae. <bold>a</bold> <italic><tp:taxon-name><tp:taxon-name-part taxon-name-part-type="species">keala</tp:taxon-name-part></tp:taxon-name></italic> <bold>b</bold> <italic><tp:taxon-name><tp:taxon-name-part taxon-name-part-type="species">idoneus</tp:taxon-name-part></tp:taxon-name></italic> (arrow indicates fused carinae) <bold>c</bold> <italic><tp:taxon-name><tp:taxon-name-part taxon-name-part-type="species">importunus</tp:taxon-name-part></tp:taxon-name></italic> <bold>d</bold> <italic><tp:taxon-name><tp:taxon-name-part taxon-name-part-type="species">clave</tp:taxon-name-part></tp:taxon-name></italic> <bold>e</bold> <italic><tp:taxon-name><tp:taxon-name-part taxon-name-part-type="species">aureus</tp:taxon-name-part></tp:taxon-name></italic> (arrow indicates expanded, flange-like carina) <bold>f</bold> <italic><tp:taxon-name><tp:taxon-name-part taxon-name-part-type="species">brevipunctatus</tp:taxon-name-part></tp:taxon-name></italic> <bold>g</bold> <italic><tp:taxon-name><tp:taxon-name-part taxon-name-part-type="species">dombroskii</tp:taxon-name-part></tp:taxon-name></italic>.</p></caption><graphic xmlns:xlink="http://www.w3.org/1999/xlink" xlink:href="zookeys-462-059-g012.jpg" position="float" orientation="portrait" xlink:type="simple" id="oo_35370.jpg"/></fig><fig id="F13" position="float" orientation="portrait"><label>Figure 11.</label><caption><p>Representative fore wings and hind wings of species from the <italic><tp:taxon-name><tp:taxon-name-part taxon-name-part-type="genus">Ophion</tp:taxon-name-part> <tp:taxon-name-part taxon-name-part-type="species">scutellaris</tp:taxon-name-part></tp:taxon-name></italic> species group. <bold>a</bold> <italic><tp:taxon-name><tp:taxon-name-part taxon-name-part-type="species">keala</tp:taxon-name-part></tp:taxon-name></italic> <bold>b</bold> <italic><tp:taxon-name><tp:taxon-name-part taxon-name-part-type="species">idoneus</tp:taxon-name-part></tp:taxon-name></italic> <bold>c</bold> <italic><tp:taxon-name><tp:taxon-name-part taxon-name-part-type="species">importunus</tp:taxon-name-part></tp:taxon-name></italic> <bold>d</bold> <italic><tp:taxon-name><tp:taxon-name-part taxon-name-part-type="species">clave</tp:taxon-name-part></tp:taxon-name></italic> <bold>e</bold> <italic><tp:taxon-name><tp:taxon-name-part taxon-name-part-type="species">aureus</tp:taxon-name-part></tp:taxon-name></italic> <bold>f</bold> <italic><tp:taxon-name><tp:taxon-name-part taxon-name-part-type="species">brevipunctatus</tp:taxon-name-part></tp:taxon-name></italic> <bold>g</bold> <italic><tp:taxon-name><tp:taxon-name-part taxon-name-part-type="species">dombroskii</tp:taxon-name-part></tp:taxon-name></italic>.</p></caption><graphic xmlns:xlink="http://www.w3.org/1999/xlink" xlink:href="zookeys-462-059-g013.jpg" position="float" orientation="portrait" xlink:type="simple" id="oo_35371.jpg"/></fig></tp:treatment-sec><ref-list><ref id="B17"><mixed-citation xmlns:xlink="http://www.w3.org/1999/xlink" xlink:type="simple"><person-group><name name-style="western"><surname>Gauld</surname><given-names>ID</given-names></name></person-group> (<year>1980</year>) <article-title>An analysis of the classification of the <italic><tp:taxon-name><tp:taxon-name-part taxon-name-part-type="genus">Ophion</tp:taxon-name-part></tp:taxon-name></italic> genus-group (<tp:taxon-name><tp:taxon-name-part taxon-name-part-type="family">Ichneumonidae</tp:taxon-name-part></tp:taxon-name>).</article-title><source>Systematic Entomology</source><volume>5</volume>: <fpage>59</fpage>–<lpage>82</lpage>. doi: <ext-link ext-link-type="doi" xlink:href="10.1111/j.1365-3113.1980.tb00400.x" xlink:type="simple">10.1111/j.1365-3113.1980.tb00400.x</ext-link></mixed-citation></ref><ref id="B18"><mixed-citation xmlns:xlink="http://www.w3.org/1999/xlink" xlink:type="simple"><person-group><name name-style="western"><surname>Gauld</surname><given-names>ID</given-names></name></person-group> (<year>1985</year>) <article-title>The phylogeny, classification and evolution of parasitic wasps of the subfamily <tp:taxon-name><tp:taxon-name-part taxon-name-part-type="subfamily">Ophioninae</tp:taxon-name-part></tp:taxon-name> (<tp:taxon-name><tp:taxon-name-part taxon-name-part-type="family">Ichneumonidae</tp:taxon-name-part></tp:taxon-name>).</article-title><source>Bulletin of the British Museum of Natural History (Entomological Division)</source><volume>51</volume>: <fpage>61</fpage>–<lpage>185</lpage>.</mixed-citation></ref></ref-list></tp:taxon-treatment>
